# Supplementary material for: Genome Diversity, Recombination, and Virulence across the Major Lineages of Paracoccidioides
Source: mSphere. 2016 Sep 28;1(5):e00213-16. doi: 10.1128/mSphere.00213-16 (PMC5040785; doi:10.1128/mSphere.00213-16)
Supplement: Data Set S1 [file sph005162156sd10.xlsx]

## Sheet: Tab1_Functional_&_Genetic_Annot
Tab1. Functional annotation, and genetic features annotation for Paracoccidioides
locus (Pb18)	Prod_name	Pfam	sigP4	TmHMM	TopKeggBlast	KeggEC	GO	KeggPathways	Sig. PI	Sig. TD	Sig. SNPs	Nonsense	dn/ds > 1	Sig. Fst
PADG_00198	hypothetical protein	PF00069.20|Pkinase[Protein kinase domain]	.	.	.	.	GO:0004713;GO:0005524;GO:0006468	.	s1b_ps2	.	yes	PS2	yes	.
PADG_00199	hypothetical protein	.	.	.	.	.	.	.	s1b_ps2	.	yes	.	yes	.
PADG_11063	hypothetical protein	.	.	.	.	.	.	.	s1b_ps2	.	yes	.	yes	.
PADG_01134	hypothetical protein	PF07885.11|Ion_trans_2[Ion channel]	.	TMH:8	.	.	GO:0006813;GO:0005267;GO:0016021	.	s1b_pl	.	yes	.	yes	yes
PADG_05055	hypothetical protein	.	SigP4[DScore:0.831]	.	.	.	.	.	s1b	s1b	yes	.	yes	yes
PADG_11497	methionine aminopeptidase 2B	.	.	.	.	.	GO:0004177;GO:0006508;GO:0009987;GO:0008235;GO:0050897	.	s1b	s1b	yes	Pl	yes	.
PADG_11496	hypothetical protein	.	.	.	.	.	GO:0004177;GO:0006508;GO:0009987;GO:0008235;GO:0050897	.	s1b	s1b	yes	.	yes	.
PADG_03650	hypothetical protein	PF11917.3|DUF3435[Protein of unknown function (DUF3435)]	.	.	.	.	GO:0015074;GO:0003677;GO:0008270;GO:0005622;GO:0006310	.	s1b	ps3	yes	.	yes	.
PADG_00266	hypothetical protein	PF05057.9|DUF676[Putative serine esterase (DUF676)]	.	.	.	.	GO:0016301	.	s1b	ps3	yes	.	yes	yes
PADG_08436	hypothetical protein	PF00098.18|zf-CCHC[Zinc knuckle]	SigP4[DScore:0.642]	.	.	.	GO:0008270;GO:0003676	.	s1b	.	yes	S1B-S1A-PS2-PS3-Pl	yes	yes
PADG_12208	hypothetical protein	.	.	.	.	.	.	.	s1b	.	yes	PS4	yes	yes
PADG_08377	hypothetical protein	.	SigP4[DScore:0.850]	.	.	.	GO:0043229;GO:0009987;GO:0003676	.	s1b	.	yes	.	yes	yes
PADG_00217	hypothetical protein	PF11917.3|DUF3435[Protein of unknown function (DUF3435)]	.	.	.	.	.	.	s1b	.	yes	.	yes	.
PADG_12450	hypothetical protein	.	.	.	.	.	.	.	s1b	.	yes	.	yes	.
PADG_04859	hypothetical protein	.	.	.	.	.	.	.	s1b	.	yes	.	yes	.
PADG_04860	hypothetical protein	PF11917.3|DUF3435[Protein of unknown function (DUF3435)]	.	.	.	.	GO:0005622;GO:0008270	.	s1b	.	yes	.	yes	.
PADG_00218	hypothetical protein	.	SigP4[DScore:0.798]	.	.	.	.	.	s1b	.	yes	.	yes	.
PADG_05543	hypothetical protein	PF05185.11|PRMT5[PRMT5 arginine-N-methyltransferase]	.	.	.	.	GO:0008168;GO:0005737	ko04111[Cell cycle - yeast]	s1b	.	yes	.	yes	yes
PADG_12360	hypothetical protein	PF13771.1|zf-HC5HC2H[PHD-like zinc-binding domain];PF01426.13|BAH[BAH domain];PF13832.1|zf-HC5HC2H_2[PHD-zinc-finger like domain];PF13831.1|PHD_2[PHD-finger]	.	.	.	.	GO:0003677;GO:0005515;GO:0008270	.	s1b	.	yes	.	yes	yes
PADG_11817	hypothetical protein	.	.	.	.	.	.	.	s1b	.	yes	.	yes	.
PADG_04655	hypothetical protein	PF08659.5|KR[KR domain];PF00106.20|adh_short[short chain dehydrogenase]	.	.	.	.	GO:0005488;GO:0055114;GO:0016491	.	s1b	.	yes	.	yes	.
PADG_11807	hypothetical protein	PF08030.7|NAD_binding_6[Ferric reductase NAD binding domain];PF08022.7|FAD_binding_8[FAD-binding domain];PF01794.14|Ferric_reduct[Ferric reductase like transmembrane component]	.	TMH:5	.	.	GO:0009055;GO:0005506;GO:0016021;GO:0050660;GO:0055114;GO:0016491	.	s1b	.	yes	.	yes	.
PADG_02459	hypothetical protein	PF00642.19|zf-CCCH[Zinc finger C-x8-C-x5-C-x3-H type (and similar)];PF10453.4|NUFIP1[Nuclear fragile X mental retardation-interacting protein 1 (NUFIP1)]	.	.	.	.	GO:0008270;GO:0003676	.	s1a_s1b_ps3	.	yes	.	yes	yes
PADG_02457	hypothetical protein	.	.	TMH:2	.	.	.	.	s1a_s1b_ps3	.	yes	.	yes	yes
PADG_00162	hypothetical protein	.	.	.	.	.	.	.	s1a_s1b_ps2	.	yes	.	yes	yes
PADG_00954	hypothetical protein	.	SigP4[DScore:0.889]	.	.	.	.	.	s1a_s1b	s1a_ps2	yes	.	yes	yes
PADG_11953	hypothetical protein	.	.	.	.	.	.	.	s1a_s1b	ps3	yes	PS3	yes	yes
PADG_05622	hypothetical protein	.	.	.	.	.	.	.	s1a_s1b	ps3	yes	.	yes	.
PADG_05420	hypothetical protein	PF09770.4|PAT1[Topoisomerase II-associated protein PAT1]	.	.	.	.	GO:0016853	.	s1a_s1b	ps3	yes	.	yes	.
PADG_00969	hypothetical protein	.	.	.	.	.	GO:0005488	.	s1a_s1b	ps2	yes	.	yes	yes
PADG_11067	hypothetical protein	.	.	TMH:1	.	.	.	.	s1a_s1b	.	yes	S1A	yes	yes
PADG_01078	hypothetical protein	.	.	TMH:2	.	.	.	.	s1a_s1b	.	yes	.	yes	yes
PADG_12405	hypothetical protein	.	.	.	.	.	.	.	s1a_s1b	.	yes	.	yes	.
PADG_12449	hypothetical protein	PF13843.1|DDE_Tnp_1_7[Transposase IS4]	.	.	.	.	.	.	s1a_s1b	.	yes	PS3-PS4	yes	yes
PADG_04291	hypothetical protein	.	SigP4[DScore:0.676]	.	.	.	.	.	s1a_s1b	.	yes	.	yes	.
PADG_02460	hypothetical protein	PF10342.4|GPI-anchored[Ser-Thr-rich glycosyl-phosphatidyl-inositol-anchored membrane family]	SigP4[DScore:0.711]	TMH:1	.	.	.	.	s1a_ps3	.	yes	.	yes	yes
PADG_02461	hypothetical protein	PF00076.17|RRM_1[RNA recognition motif. (a.k.a. RRM, RBD, or RNP domain)]	.	.	.	.	GO:0006396;GO:0005634;GO:0000166;GO:0003676	.	s1a_ps3	.	yes	.	yes	yes
PADG_11450	hypothetical protein	.	.	.	.	.	.	.	s1a_ps3	.	.	.	yes	.
PADG_07461	hypothetical protein	PF03659.9|Glyco_hydro_71[Glycosyl hydrolase family 71]	.	.	.	.	GO:0004177;GO:0006508;GO:0008270;GO:0005773	.	s1a_ps2	ps2	yes	.	yes	.
PADG_04463	hypothetical protein	.	.	.	.	.	GO:0000166;GO:0016301	.	s1a_ps2	.	yes	Pl	yes	.
PADG_07351	hypothetical protein	.	.	TMH:1	.	.	GO:0043169;GO:0005975;GO:0016798	.	s1a_ps2	.	.	.	yes	.
PADG_11176	hypothetical protein	.	.	.	.	.	.	.	s1a_pl	.	yes	S1A-PS2-PS3-Pl	yes	yes
PADG_12304	tRNA-intron endonuclease	PF02778.9|tRNA_int_endo_N[tRNA intron endonuclease, N-terminal domain];TIGR00324[endA: tRNA-intron endonuclease];PF01974.12|tRNA_int_endo[tRNA intron endonuclease, catalytic C-terminal domain]	.	.	.	.	GO:0000214;GO:0003677;GO:0006388;GO:0000213	.	s1a	s1b	yes	.	yes	yes
PADG_00012	hypothetical protein	PF01161.15|PBP[Phosphatidylethanolamine-binding protein]	.	.	.	.	.	.	s1a	s1a	yes	.	yes	yes
PADG_08416	hypothetical protein	PF04427.13|Brix[Brix domain]	.	.	.	.	.	.	s1a	s1a	yes	.	yes	.
PADG_11831	hypothetical protein	.	.	.	.	.	.	.	s1a	s1a	yes	.	yes	.
PADG_12418	hypothetical protein	.	.	.	.	.	GO:0005634;GO:0006333;GO:0003682;GO:0000785	.	s1a	s1a	.	S1A	yes	.
PADG_11444	hypothetical protein	PF00025.16|Arf[ADP-ribosylation factor family]	.	.	.	.	GO:0005525	.	s1a	s1a	.	PS2	yes	.
PADG_11215	hypothetical protein	.	.	.	.	.	GO:0003676	.	s1a	s1a	.	.	yes	yes
PADG_04589	hypothetical protein	PF00929.19|RNase_T[Exonuclease]	.	.	.	.	GO:0004527;GO:0005622;GO:0003676	.	s1a	ps2_ps3	yes	.	yes	.
PADG_11034	hypothetical protein	PF11917.3|DUF3435[Protein of unknown function (DUF3435)]	.	.	.	.	.	.	s1a	ps2	yes	.	yes	yes
PADG_00955	hypothetical protein	.	.	.	.	.	.	.	s1a	ps2	yes	.	yes	yes
PADG_00017	hypothetical protein	PF08449.6|UAA[UAA transporter family]	.	TMH:7	.	.	GO:0008643;GO:0055085;GO:0016021	.	s1a	ps2	.	.	yes	yes
PADG_00957	hypothetical protein	.	.	TMH:1	.	.	.	.	s1a	ps2	.	.	yes	.
PADG_07080	hypothetical protein	PF00687.16|Ribosomal_L1[Ribosomal protein L1p/L10e family]	.	.	.	.	GO:0006396;GO:0005840;GO:0003723;GO:0006412;GO:0003735	.	s1a	pl	.	.	yes	.
PADG_06569	hypothetical protein	PF04082.13|Fungal_trans[Fungal specific transcription factor domain];PF00172.13|Zn_clus[Fungal Zn(2)-Cys(6) binuclear cluster domain]	.	.	.	.	GO:0005634;GO:0006355;GO:0008270;GO:0003700	.	s1a	.	yes	S1A-PS3	yes	.
PADG_06567	hypothetical protein	.	.	.	.	.	.	.	s1a	.	yes	Pl	yes	.
PADG_06558	hypothetical protein	PF00271.26|Helicase_C[Helicase conserved C-terminal domain];PF04851.10|ResIII[Type III restriction enzyme, res subunit];PF00270.24|DEAD[DEAD/DEAH box helicase]	.	.	xla:100158308 ddx51; DEAD (Asp-Glu-Ala-Asp) box polypeptide 51; K14807 ATP-dependent RNA helicase DDX51/DBP6 [EC:3.6.4.13]	.	GO:0005524;GO:0008026;GO:0003676	.	s1a	.	yes	.	yes	yes
PADG_11057	hypothetical protein	.	.	.	.	.	.	.	s1a	.	yes	.	yes	yes
PADG_07454	hypothetical protein	PF03803.10|Scramblase[Scramblase]	SigP4[DScore:0.511]	.	.	.	.	.	s1a	.	yes	.	yes	.
PADG_07456	ribosomal protein L27	PF01016.14|Ribosomal_L27[Ribosomal L27 protein]	.	.	mrd:Mrad2831_0107 rpmA; 50S ribosomal protein L27; K02899 large subunit ribosomal protein L27	.	GO:0005840;GO:0006412;GO:0003735	.	s1a	.	yes	.	yes	.
PADG_07453	hypothetical protein	PF04193.9|PQ-loop[PQ loop repeat]	.	TMH:4	.	.	.	.	s1a	.	yes	.	yes	.
PADG_12205	hypothetical protein	.	.	.	.	.	.	.	s1a	.	.	.	yes	.
PADG_11731	hypothetical protein	.	.	.	.	.	.	.	s1a	.	yes	.	yes	.
PADG_12266	hypothetical protein	.	.	TMH:1	.	.	.	.	s1a	.	.	Pl	yes	.
PADG_02482	hypothetical protein	.	SigP4[DScore:0.530]	.	.	.	.	.	ps3_pl	s1b	.	Pl	yes	yes
PADG_02451	hypothetical protein	.	.	.	.	.	GO:0005622;GO:0008270	.	ps3_pl	ps3_pl	.	.	yes	yes
PADG_05052	hypothetical protein	.	.	.	.	.	.	.	ps3	s1b_ps3	.	.	yes	yes
PADG_06166	hypothetical protein	PF15404.1|PH_4[Pleckstrin homology domain];PF15407.1|Spo7_2_N[Sporulation protein family 7]	.	.	.	.	.	.	ps3	s1b	.	.	yes	.
PADG_11449	hypothetical protein	.	.	.	.	.	.	.	ps3	ps3	yes	S1A	yes	.
PADG_06064	hypothetical protein	PF00324.16|AA_permease[Amino acid permease];PF13520.1|AA_permease_2[Amino acid permease]	.	TMH:11	.	.	GO:0055085;GO:0006865;GO:0016021;GO:0015171	.	ps3	ps3	.	Pl	yes	.
PADG_11428	hypothetical protein	.	.	.	.	.	.	.	ps3	ps3	.	.	yes	yes
PADG_11429	hypothetical protein	.	.	.	.	.	.	.	ps3	ps3	.	.	yes	yes
PADG_02574	hypothetical protein	.	SigP4[DScore:0.915]	.	.	.	.	.	ps3	ps3	.	.	yes	.
PADG_06058	hypothetical protein	PF00106.20|adh_short[short chain dehydrogenase]	.	TMH:1	.	.	GO:0005488;GO:0055114;GO:0016491	.	ps3	ps3	.	.	yes	.
PADG_02571	hypothetical protein	.	.	.	.	.	.	.	ps3	ps3	.	.	yes	.
PADG_06056	hypothetical protein	PF00400.27|WD40[WD domain, G-beta repeat]	.	.	xtr:496904 wdr18; WD repeat domain 18; K14829 pre-rRNA-processing protein IPI3	.	.	.	ps3	ps3	.	.	yes	.
PADG_02577	hypothetical protein	PF03914.12|CBF[CBF/Mak21 family]	.	.	.	.	.	.	ps3	ps3	.	.	yes	.
PADG_11098	hypothetical protein	.	.	.	.	.	.	.	ps3	ps2	yes	.	yes	yes
PADG_02535	hypothetical protein	.	SigP4[DScore:0.726]	TMH:1	.	.	.	.	ps3	pl	yes	.	yes	yes
PADG_07825	hypothetical protein	.	.	.	.	.	.	.	ps3	.	yes	.	yes	yes
PADG_02487	hypothetical protein	.	SigP4[DScore:0.532]	.	.	.	.	.	ps3	.	.	.	yes	yes
PADG_02524	hypothetical protein	.	.	.	.	.	GO:0005622;GO:0008270	.	ps3	.	.	.	yes	yes
PADG_11439	hypothetical protein	.	.	.	.	.	.	.	ps3	.	.	.	yes	yes
PADG_02529	hypothetical protein	PF15458.1|NTR2[Nineteen complex-related protein 2]	.	.	.	.	.	.	ps3	.	.	.	yes	yes
PADG_02507	hypothetical protein	PF01328.12|Peroxidase_2[Peroxidase, family 2]	SigP4[DScore:0.697]	.	.	.	GO:0004601	.	ps3	.	.	.	yes	yes
PADG_02515	hypothetical protein	PF07690.11|MFS_1[Major Facilitator Superfamily];PF11700.3|ATG22[Vacuole effluxer Atg22 like]	.	TMH:12	.	.	GO:0055085	.	ps3	.	.	.	yes	yes
PADG_06169	hypothetical protein	PF00583.19|Acetyltransf_1[Acetyltransferase (GNAT) family];PF13420.1|Acetyltransf_4[Acetyltransferase (GNAT) domain];PF13302.1|Acetyltransf_3[Acetyltransferase (GNAT) domain]	.	.	cnc:CNE_1c35360 pat; phosphinothricin N-acetyltransferase Pat (EC:2.3.1.183); K03823 phosphinothricin acetyltransferase [EC:2.3.1.183]	.	GO:0008152;GO:0008080	.	ps3	.	.	.	yes	.
PADG_06167	hypothetical protein	PF00717.18|Peptidase_S24[Peptidase S24-like]	.	.	.	.	GO:0016020;GO:0006508;GO:0008236	.	ps3	.	.	.	yes	.
PADG_02476	hypothetical protein	.	.	.	.	.	.	.	ps3	.	.	.	yes	.
PADG_02490	hypothetical protein	.	.	.	.	.	.	.	ps3	.	.	.	yes	.
PADG_02521	hypothetical protein	.	.	.	.	.	.	.	ps3	.	.	.	yes	.
PADG_12451	hypothetical protein	.	.	.	.	.	.	.	ps2_ps3_pl	.	yes	.	yes	.
PADG_08210	hypothetical protein	.	.	.	.	.	.	.	ps2_ps3_pl	.	yes	.	yes	.
PADG_08209	hypothetical protein	.	.	.	.	.	.	.	ps2_ps3_pl	.	yes	.	yes	.
PADG_03594	hypothetical protein	.	.	.	.	.	.	.	ps2_pl	.	.	PS4	yes	.
PADG_12424	hypothetical protein	.	SigP4[DScore:0.677]	.	ddi:DDB_G0287057 gtaN; GATA zinc finger domain-containing protein 14	.	.	.	ps2_pl	.	.	.	yes	.
PADG_06321	hypothetical protein	.	.	.	.	.	.	.	ps2	ps2_ps3	.	.	yes	.
PADG_06308	hypothetical protein	PF01545.16|Cation_efflux[Cation efflux family];TIGR01297[CDF: cation diffusion facilitator family transporter]	.	TMH:6	.	.	GO:0016020;GO:0055085;GO:0006812;GO:0008324	.	ps2	ps2_pl	yes	.	yes	yes
PADG_12079	hypothetical protein	.	.	.	.	.	GO:0005488	.	ps2	ps2	yes	Pl	yes	yes
PADG_11317	hypothetical protein	.	.	.	.	.	.	.	ps2	ps2	yes	.	yes	.
PADG_00975	hypothetical protein	PF00004.24|AAA[ATPase family associated with various cellular activities (AAA)]	.	.	.	.	GO:0005524	.	ps2	ps2	.	S1B-S1A-PS2	yes	.
PADG_12080	hypothetical protein	.	.	.	.	.	.	.	ps2	ps2	.	.	yes	yes
PADG_06318	hypothetical protein	.	.	.	.	.	.	.	ps2	ps2	.	.	yes	.
PADG_11181	hypothetical protein	.	.	.	.	.	.	.	ps2	ps2	.	.	yes	.
PADG_11180	hypothetical protein	.	.	.	.	.	.	.	ps2	ps2	.	.	yes	.
PADG_12081	hypothetical protein	.	.	.	.	.	.	.	ps2	ps2	.	.	yes	.
PADG_07415	hypothetical protein	PF03765.10|CRAL_TRIO_N[CRAL/TRIO, N-terminal domain];PF00650.15|CRAL_TRIO[CRAL/TRIO domain]	.	.	.	.	.	.	ps2	ps2	.	.	yes	.
PADG_08333	hypothetical protein	.	.	.	.	.	.	.	ps2	ps2	.	.	yes	.
PADG_08330	hypothetical protein	.	.	.	.	.	.	.	ps2	ps2	.	.	yes	.
PADG_11182	hypothetical protein	.	.	.	.	.	.	.	ps2	ps2	.	.	yes	.
PADG_11824	hypothetical protein	.	.	.	.	.	.	.	ps2	ps2	yes	.	yes	.
PADG_01327	hypothetical protein	PF03901.12|Glyco_transf_22[Alg9-like mannosyltransferase family]	.	TMH:6	.	.	GO:0006506;GO:0016757;GO:0031227	.	ps2	.	yes	.	yes	.
PADG_00200	hypothetical protein	PF14226.1|DIOX_N[non-haem dioxygenase in morphine synthesis N-terminal];PF03171.15|2OG-FeII_Oxy[2OG-Fe(II) oxygenase superfamily]	.	.	.	.	GO:0016702;GO:0005506;GO:0055114	.	ps2	.	yes	.	yes	.
PADG_11064	hypothetical protein	.	.	.	.	.	.	.	ps2	.	yes	.	yes	.
PADG_11778	hypothetical protein	.	.	.	.	.	.	.	ps2	.	yes	.	yes	.
PADG_12333	hypothetical protein	.	.	.	.	.	.	.	ps2	.	yes	.	yes	.
PADG_05451	hypothetical protein	.	.	.	.	.	.	.	ps2	.	.	PS2-PS4-Pl	yes	.
PADG_12473	hypothetical protein	.	.	.	.	.	GO:0005524;GO:0004672;GO:0006468	.	ps2	.	.	Pl	yes	.
PADG_01887	hypothetical protein	.	.	.	.	.	.	.	ps2	.	.	.	yes	yes
PADG_06098	hypothetical protein	.	.	.	.	.	.	.	ps2	.	.	.	yes	yes
PADG_08313	hypothetical protein	PF05794.8|Tcp11[T-complex protein 11]	.	.	.	.	.	.	ps2	.	.	.	yes	yes
PADG_06094	hypothetical protein	PF02104.10|SURF1[SURF1 family]	.	TMH:1	.	.	.	.	ps2	.	.	.	yes	yes
PADG_06097	hypothetical protein	PF14259.1|RRM_6[RNA recognition motif (a.k.a. RRM, RBD, or RNP domain)];PF00076.17|RRM_1[RNA recognition motif. (a.k.a. RRM, RBD, or RNP domain)]	.	.	.	.	GO:0000166;GO:0003676	.	ps2	.	.	.	yes	yes
PADG_04539	hypothetical protein	PF05238.8|CENP-N[Kinetochore protein CHL4 like]	.	.	.	.	.	.	ps2	.	.	.	yes	yes
PADG_12284	hypothetical protein	.	SigP4[DScore:0.509]	.	.	.	.	.	ps2	.	.	.	yes	yes
PADG_08186	hypothetical protein	PF07690.11|MFS_1[Major Facilitator Superfamily];PF06609.8|TRI12[Fungal trichothecene efflux pump (TRI12)];PF00083.19|Sugar_tr[Sugar (and other) transporter]	.	TMH:12	.	.	GO:0016020;GO:0055085;GO:0005215	.	ps2	.	.	.	yes	yes
PADG_00863	hypothetical protein	PF03901.12|Glyco_transf_22[Alg9-like mannosyltransferase family]	.	TMH:8	.	.	GO:0006506;GO:0016757;GO:0031227	ko00513[Various types of N-glycan biosynthesis]	ps2	.	.	.	yes	.
PADG_05270	hypothetical protein	.	.	.	.	.	.	.	ps2	.	.	.	yes	.
PADG_12285	hypothetical protein	.	.	.	.	.	.	.	ps2	.	.	.	yes	.
PADG_11588	hypothetical protein	.	.	.	.	.	.	.	ps2	.	.	.	yes	.
PADG_02176	hypothetical protein	.	.	.	.	.	.	.	ps2	.	.	.	yes	.
PADG_05780	hypothetical protein	.	.	.	.	.	.	.	ps2	.	.	.	yes	.
PADG_01772	hypothetical protein	.	.	.	.	.	.	.	ps2	.	.	.	yes	.
PADG_04532	hypothetical protein	.	.	.	.	.	.	.	ps2	.	.	.	yes	.
PADG_01916	hypothetical protein	PF02146.12|SIR2[Sir2 family]	.	.	.	.	GO:0006342;GO:0070403;GO:0016811;GO:0008270;GO:0006476	.	ps2	.	.	.	yes	.
PADG_11390	hypothetical protein	.	.	.	.	.	GO:0016829;GO:0006520;GO:0030170	.	ps2	.	.	.	yes	.
PADG_01774	hypothetical protein	.	.	.	.	.	.	.	ps2	.	.	.	yes	.
PADG_12339	hypothetical protein	.	.	.	.	.	.	.	ps2	.	.	.	yes	.
PADG_11979	hypothetical protein	.	.	.	.	.	.	.	ps2	.	.	.	yes	.
PADG_05271	hypothetical protein	.	.	.	.	.	GO:0005622	.	ps2	.	.	.	yes	.
PADG_01771	hypothetical protein	PF00248.16|Aldo_ket_red[Aldo/keto reductase family]	.	.	.	.	GO:0055114;GO:0016491	.	ps2	.	.	.	yes	.
PADG_03324	hypothetical protein	PF00153.22|Mito_carr[Mitochondrial carrier protein]	.	.	.	.	GO:0055085;GO:0016021;GO:0005743;GO:0005488	.	ps2	.	.	.	yes	.
PADG_08022	hypothetical protein	.	.	.	.	.	.	.	pl	s1b	yes	.	yes	yes
PADG_06893	hypothetical protein	.	.	.	.	.	.	.	pl	s1b	.	Pl	yes	.
PADG_06911	hypothetical protein	PF13401.1|AAA_22[AAA domain];PF13604.1|AAA_30[AAA domain];PF13245.1|AAA_19[Part of AAA domain];PF05970.9|PIF1[PIF1-like helicase]	.	.	.	.	GO:0005524;GO:0004386	.	pl	s1b	.	.	yes	yes
PADG_00061	hypothetical protein	PF00004.24|AAA[ATPase family associated with various cellular activities (AAA)]	.	.	ddi:DDB_G0292788 pex6; AAA ATPase domain-containing protein; K13339 peroxin-6	.	GO:0005524;GO:0017111	.	pl	ps3	yes	.	yes	yes
PADG_06922	hypothetical protein	PF01039.17|Carboxyl_trans[Carboxyl transferase domain]	.	.	cnc:CNE_BB2p01140 pccB; propionyl-CoA carboxylase beta subunit (EC:6.4.1.3)	EC:6.4.1.3[Propionyl-CoA carboxylase.]	GO:0004658;GO:0004492;GO:0016740	.	pl	ps3	.	.	yes	yes
PADG_04741	hypothetical protein	.	.	.	.	.	.	.	pl	ps3	.	.	yes	.
PADG_11586	hypothetical protein	PF05183.7|RdRP[RNA dependent RNA polymerase]	.	.	.	.	GO:0003968	.	pl	ps2_pl	.	S1A	yes	.
PADG_11587	hypothetical protein	.	.	.	.	.	.	.	pl	ps2_pl	.	.	yes	.
PADG_00353	hypothetical protein	PF04181.8|RPAP2_Rtr1[Rtr1/RPAP2 family]	.	.	.	.	.	.	pl	ps2	.	.	yes	.
PADG_00356	hypothetical protein	.	.	.	.	.	.	.	pl	ps2	.	.	yes	.
PADG_03105	hypothetical protein	.	.	.	.	.	.	.	pl	pl	yes	.	yes	.
PADG_03193	hypothetical protein	PF04130.8|Spc97_Spc98[Spc97 / Spc98 family]	.	.	.	.	GO:0000922;GO:0000226;GO:0005815	.	pl	pl	.	.	yes	.
PADG_11162	hypothetical protein	.	.	.	.	.	.	.	pl	pl	.	.	yes	.
PADG_01272	hypothetical protein	PF06985.6|HET[Heterokaryon incompatibility protein (HET)]	.	.	.	.	.	.	pl	.	yes	Pl	yes	.
PADG_00059	hypothetical protein	PF09814.4|HECT_2[HECT-like Ubiquitin-conjugating enzyme (E2)-binding]	.	.	.	.	.	.	pl	.	yes	.	yes	yes
PADG_03784	Sua5/YciO/YrdC/YwlC family tRNA threonylcarbamoyl adenosine modification protein	TIGR00057[TIGR00057: tRNA threonylcarbamoyl adenosine modification protein, Sua5/YciO/YrdC/YwlC family];PF01300.13|Sua5_yciO_yrdC[Telomere recombination];PF03481.8|SUA5[Putative GTP-binding controlling metal-binding]	.	.	.	.	.	.	pl	.	yes	.	yes	.
PADG_03725	hypothetical protein	.	.	.	.	.	GO:0008152;GO:0005488;GO:0016491	.	pl	.	yes	.	yes	.
PADG_05494	hypothetical protein	.	.	.	.	.	.	.	pl	.	yes	.	yes	.
PADG_03724	hypothetical protein	.	.	.	.	.	.	.	pl	.	yes	.	yes	.
PADG_03477	hypothetical protein	PF01717.13|Meth_synt_2[Cobalamin-independent synthase, Catalytic domain]	.	.	pva:Pvag_0339 yxjG; 5-methyltetrahydropteroyltriglutamate/homocysteine S-methyltransferase (EC:2.1.1.14); K00549 5-methyltetrahydropteroyltriglutamate--homocysteine methyltransferase [EC:2.1.1.14]	.	GO:0003871;GO:0009086	.	pl	.	.	S1B	yes	.
PADG_01416	hypothetical protein	PF00069.20|Pkinase[Protein kinase domain];PF07714.12|Pkinase_Tyr[Protein tyrosine kinase]	.	.	.	.	GO:0005524;GO:0004672;GO:0006468	.	pl	.	.	S1A-Pl	yes	.
PADG_05722	hypothetical protein	.	SigP4[DScore:0.777]	.	.	.	.	.	pl	.	.	S1A	yes	yes
PADG_03309	hypothetical protein	.	.	.	.	.	.	.	pl	.	.	Pl	yes	.
PADG_02277	hypothetical protein	.	.	.	.	.	.	.	pl	.	.	Pl	yes	.
PADG_01743	hypothetical protein	.	.	TMH:1	.	.	.	.	pl	.	.	Pl	yes	.
PADG_05877	hypothetical protein	.	.	.	.	.	.	.	pl	.	.	.	yes	yes
PADG_12307	hypothetical protein	PF09423.5|PhoD[PhoD-like phosphatase];PF00704.23|Glyco_hydro_18[Glycosyl hydrolases family 18]	.	.	.	.	GO:0043169;GO:0004553;GO:0005975	ko02020[Two-component system];ko00790[Folate biosynthesis]	pl	.	.	.	yes	yes
PADG_03044	hypothetical protein	.	.	.	.	.	.	.	pl	.	.	.	yes	yes
PADG_01173	hypothetical protein	.	.	.	.	.	.	.	pl	.	.	.	yes	yes
PADG_05699	hypothetical protein	PF00856.23|SET[SET domain]	.	.	.	.	.	.	pl	.	.	.	yes	.
PADG_02039	hypothetical protein	.	.	.	.	.	.	.	pl	.	.	.	yes	.
PADG_01414	hypothetical protein	PF01636.18|APH[Phosphotransferase enzyme family]	.	.	.	.	GO:0016740	.	pl	.	.	.	yes	.
PADG_03751	hypothetical protein	PF08580.5|KAR9[Yeast cortical protein KAR9]	.	.	.	.	.	.	pl	.	.	.	yes	.
PADG_02279	hypothetical protein	PF06870.7|RNA_pol_I_A49[A49-like RNA polymerase I associated factor]	.	.	.	.	GO:0003899;GO:0005634;GO:0003677;GO:0006350	ko00240[Pyrimidine metabolism];ko03020[RNA polymerase]	pl	.	.	.	yes	.
PADG_01415	hypothetical protein	PF11917.3|DUF3435[Protein of unknown function (DUF3435)]	.	.	.	.	GO:0005622;GO:0008270	.	pl	.	.	.	yes	.
PADG_02036	mitochondrial distribution and morphology protein 34	PF10296.4|DUF2404[Putative integral membrane protein conserved region (DUF2404)]	.	.	.	.	GO:0016021;GO:0005741	.	pl	.	.	.	yes	.
PADG_11544	hypothetical protein	.	.	TMH:1	.	.	.	.	pl	.	.	.	yes	.
PADG_11538	hypothetical protein	.	.	.	.	.	.	.	pl	.	.	.	yes	.
PADG_01746	hypothetical protein	.	.	.	.	.	.	.	pl	.	.	.	yes	.
PADG_02807	hypothetical protein	PF03404.11|Mo-co_dimer[Mo-co oxidoreductase dimerisation domain];PF00970.19|FAD_binding_6[Oxidoreductase FAD-binding domain];PF00175.16|NAD_binding_1[Oxidoreductase NAD-binding domain];PF00174.14|Oxidored_molyb[Oxidoreductase molybdopterin binding domain];PF00173.23|Cyt-b5[Cytochrome b5-like Heme/Steroid binding domain]	.	.	.	.	GO:0009055;GO:0020037;GO:0030151;GO:0050660;GO:0055114;GO:0042128;GO:0008940;GO:0046857	.	pl	.	.	.	yes	.
PADG_07655	hypothetical protein	PF01000.21|RNA_pol_A_bac[RNA polymerase Rpb3/RpoA insert domain];PF01193.19|RNA_pol_L[RNA polymerase Rpb3/Rpb11 dimerisation domain]	.	.	.	EC:2.7.7.6[DNA-directed RNA polymerase.]	GO:0003899;GO:0003677;GO:0006350;GO:0046983	ko04623[Cytosolic DNA-sensing pathway];ko00240[Pyrimidine metabolism];ko03020[RNA polymerase]	pl	.	.	.	yes	.
PADG_02091	hypothetical protein	PF00808.18|CBFD_NFYB_HMF[Histone-like transcription factor (CBF/NF-Y) and archaeal histone]	.	.	.	.	GO:0043565;GO:0005622	.	pl	.	.	.	yes	.
PADG_01047	hypothetical protein	PF12739.2|TRAPPC-Trs85[ER-Golgi trafficking TRAPP I complex 85 kDa subunit]	.	.	.	.	.	.	pl	.	.	.	yes	.
PADG_11103	hypothetical protein	.	.	.	.	.	.	.	pl	.	.	.	yes	.
PADG_06924	hypothetical protein	PF06320.8|GCN5L1[GCN5-like protein 1 (GCN5L1)]	.	.	.	.	.	.	pl	.	.	.	yes	.
PADG_00676	hypothetical protein	PF02845.11|CUE[CUE domain]	.	.	.	.	.	.	pl	.	.	.	yes	.
PADG_08473	hypothetical protein	PF01031.15|Dynamin_M[Dynamin central region];PF00350.18|Dynamin_N[Dynamin family];PF02212.13|GED[Dynamin GTPase effector domain]	.	.	vcn:VOLCADRAFT_86327 drp4; dynamin-related GTPase	.	GO:0005525;GO:0003924	.	pl	.	.	.	yes	.
PADG_08471	hypothetical protein	.	.	.	.	.	.	.	pl	.	.	.	yes	.
PADG_12388	hypothetical protein	.	.	.	.	.	.	.	pl	.	.	.	yes	.
PADG_00717	hypothetical protein	PF05843.9|Suf[Suppressor of forked protein (Suf)]	.	.	.	.	GO:0006396;GO:0005622	.	pl	.	.	.	yes	.
PADG_03307	hypothetical protein	PF02535.17|Zip[ZIP Zinc transporter]	SigP4[DScore:0.858]	TMH:6	.	.	GO:0016020;GO:0055085;GO:0046873;GO:0000105;GO:0004424;GO:0030001	.	pl	.	.	.	yes	.
PADG_00362	hypothetical protein	.	.	.	.	.	.	.	pl	.	.	.	yes	.
PADG_00363	hypothetical protein	.	.	.	.	.	.	.	pl	.	.	.	yes	.
PADG_00766	hypothetical protein	.	.	.	.	.	.	.	pl	.	.	.	yes	.
PADG_02025	hypothetical protein	PF01048.15|PNP_UDP_1[Phosphorylase superfamily]	.	.	.	.	GO:0009116;GO:0003824	.	pl	.	.	.	yes	.
PADG_01133	hypothetical protein	.	.	TMH:1	.	.	.	.	pl	.	.	.	yes	.
PADG_04573	hypothetical protein	.	.	.	ame:551881 brm; ATP-dependent helicase brahma; K11647 SWI/SNF-related matrix-associated actin-dependent regulator of chromatin subfamily A member 2/4 [EC:3.6.4.-]	.	.	.	pl	.	.	.	yes	.
PADG_03479	hypothetical protein	PF07690.11|MFS_1[Major Facilitator Superfamily]	.	TMH:14	.	.	GO:0055085	.	pl	.	.	.	yes	.
PADG_05263	hypothetical protein	.	.	TMH:1	.	.	.	.	.	s1b_ps3	.	.	yes	.
PADG_11870	hypothetical protein	.	.	.	.	.	GO:0003676	.	.	s1b_ps2	.	.	yes	yes
PADG_01515	hypothetical protein	.	.	.	.	.	GO:0008270;GO:0003676	.	.	s1b_ps2	.	.	yes	.
PADG_11869	hypothetical protein	.	.	.	.	.	.	.	.	s1b_ps2	.	.	yes	.
PADG_03358	hypothetical protein	.	.	.	.	.	.	.	.	s1b_pl	.	S1A	yes	.
PADG_07794	CAMK protein kinase	PF00069.20|Pkinase[Protein kinase domain];PF07714.12|Pkinase_Tyr[Protein tyrosine kinase]	.	.	.	.	GO:0004713;GO:0005524;GO:0006468	.	.	s1b	yes	.	yes	yes
PADG_03607	hypothetical protein	.	.	.	.	.	.	.	.	s1b	yes	.	yes	.
PADG_05077	hypothetical protein	PF00646.28|F-box[F-box domain];PF12937.2|F-box-like[F-box-like]	.	.	.	.	.	.	.	s1b	yes	.	yes	.
PADG_12227	hypothetical protein	PF02487.12|CLN3[CLN3 protein];PF07859.8|Abhydrolase_3[alpha/beta hydrolase fold]	.	TMH:9	.	.	.	.	.	s1b	yes	.	yes	.
PADG_03134	hypothetical protein	PF01926.18|MMR_HSR1[50S ribosome-binding GTPase];PF08153.7|NGP1NT[NGP1NT (NUC091) domain]	.	.	.	.	GO:0005622;GO:0005525	.	.	s1b	yes	.	yes	.
PADG_05066	hypothetical protein	.	.	.	.	.	.	.	.	s1b	yes	.	yes	.
PADG_12168	hypothetical protein	.	.	.	.	.	.	.	.	s1b	.	S1A-Pl	yes	.
PADG_05056	hypothetical protein	.	.	.	.	.	.	.	.	s1b	.	S1A	yes	yes
PADG_12262	hypothetical protein	PF02466.14|Tim17[Tim17/Tim22/Tim23/Pmp24 family]	.	.	.	.	GO:0006886;GO:0005524;GO:0005744;GO:0004674;GO:0006468;GO:0015450	.	.	s1b	.	PS2	yes	.
PADG_11872	hypothetical protein	.	.	.	xne:XNC1_1428 modF; molybdenum ABC transporter ATP-binding protein; K05776 molybdate transport system ATP-binding protein	.	GO:0005524;GO:0016887	.	.	s1b	.	Pl	yes	yes
PADG_11628	hypothetical protein	.	.	.	.	.	.	.	.	s1b	.	Pl	yes	.
PADG_04838	hypothetical protein	.	.	.	.	.	.	.	.	s1b	.	Pl	yes	.
PADG_05074	hypothetical protein	PF08700.6|Vps51[Vps51/Vps67]	.	.	.	.	.	.	.	s1b	.	.	yes	yes
PADG_05063	hypothetical protein	PF00534.15|Glycos_transf_1[Glycosyl transferases group 1];PF13579.1|Glyco_trans_4_4[Glycosyl transferase 4-like domain]	.	TMH:1	.	.	GO:0009058;GO:0016757	ko00513[Various types of N-glycan biosynthesis]	.	s1b	.	.	yes	yes
PADG_04531	hypothetical protein	PF08676.6|MutL_C[MutL C terminal dimerisation domain];PF13589.1|HATPase_c_3[Histidine kinase-, DNA gyrase B-, and HSP90-like ATPase]	.	.	smp:SMAC_04137 mlh3; MLH3 protein; K08739 DNA mismatch repair protein MLH3	.	GO:0005524;GO:0006298;GO:0030983	.	.	s1b	.	.	yes	yes
PADG_05412	hypothetical protein	PF11707.3|Npa1[Ribosome 60S biogenesis N-terminal]	.	.	.	.	.	.	.	s1b	.	.	yes	yes
PADG_11775	hypothetical protein	.	SigP4[DScore:0.878]	.	.	.	GO:0016301	.	.	s1b	.	.	yes	yes
PADG_04530	hypothetical protein	.	.	.	.	.	.	.	.	s1b	.	.	yes	yes
PADG_05062	hypothetical protein	PF02732.10|ERCC4[ERCC4 domain]	.	.	.	.	GO:0003677;GO:0005515;GO:0006259;GO:0004518	.	.	s1b	.	.	yes	yes
PADG_03615	hypothetical protein	PF02441.14|Flavoprotein[Flavoprotein]	.	.	.	.	GO:0003824	.	.	s1b	.	.	yes	.
PADG_01248	hypothetical protein	PF04922.7|DIE2_ALG10[DIE2/ALG10 family]	.	TMH:10	acs:100563081 alg10; asparagine-linked glycosylation 10, alpha-1,2-glucosyltransferase homolog (S. pombe); K03850 alpha-1,2-glucosyltransferase [EC:2.4.1.256]	.	GO:0016021;GO:0016758	.	.	s1b	.	.	yes	.
PADG_07030	hypothetical protein	PF07896.7|DUF1674[Protein of unknown function (DUF1674)]	.	.	.	.	.	.	.	s1b	.	.	yes	.
PADG_03612	hypothetical protein	.	.	.	pfc:PflA506_5211 algP; alginate regulatory protein AlgP	.	.	.	.	s1b	.	.	yes	.
PADG_04514	hypothetical protein	.	.	.	.	.	.	.	.	s1b	.	.	yes	.
PADG_04511	hypothetical protein	.	SigP4[DScore:0.484]	.	.	.	.	.	.	s1b	.	.	yes	.
PADG_02045	hypothetical protein	.	.	.	.	.	.	.	.	s1b	.	.	yes	.
PADG_01524	hypothetical protein	.	.	.	.	.	.	.	.	s1b	.	.	yes	.
PADG_01357	hypothetical protein	.	.	.	.	.	.	.	.	s1b	.	.	yes	.
PADG_11130	hypothetical protein	.	.	.	.	.	.	.	.	s1b	.	.	yes	.
PADG_00709	hypothetical protein	PF07690.11|MFS_1[Major Facilitator Superfamily];TIGR00879[SP: MFS transporter, sugar porter (SP) family];PF00083.19|Sugar_tr[Sugar (and other) transporter]	SigP4[DScore:0.516]	TMH:11	.	.	GO:0008643;GO:0055085;GO:0016021;GO:0022891	.	.	s1b	.	.	yes	.
PADG_03142	hypothetical protein	.	.	.	.	.	.	.	.	s1b	.	.	yes	.
PADG_00070	hypothetical protein	PF10444.4|Nbl1_Borealin_N[Nbl1 / Borealin N terminal]	.	.	.	.	.	.	.	s1b	.	.	yes	.
PADG_11882	hypothetical protein	PF09243.5|Rsm22[Mitochondrial small ribosomal subunit Rsm22]	.	.	.	.	GO:0005840;GO:0008168;GO:0006412	.	.	s1b	.	.	yes	.
PADG_00072	hypothetical protein	PF04628.8|Sedlin_N[Sedlin, N-terminal conserved region];PF04099.7|Sybindin[Sybindin-like family]	.	.	.	.	GO:0006355;GO:0043565;GO:0006888;GO:0005801;GO:0003700	.	.	s1b	.	.	yes	.
PADG_08426	hypothetical protein	PF05705.9|DUF829[Eukaryotic protein of unknown function (DUF829)]	.	TMH:1	.	.	.	.	.	s1b	.	.	yes	.
PADG_12400	hypothetical protein	.	.	.	.	.	GO:0003824	.	.	s1b	.	.	yes	.
PADG_11627	hypothetical protein	.	.	.	.	.	.	.	.	s1b	.	.	yes	.
PADG_06161	hypothetical protein	PF08016.7|PKD_channel[Polycystin cation channel]	.	TMH:7	.	.	.	.	.	s1b	.	.	yes	.
PADG_00108	hypothetical protein	.	.	TMH:1	.	.	.	.	.	s1b	.	.	yes	.
PADG_11876	hypothetical protein	.	.	.	.	.	.	.	.	s1b	.	.	yes	.
PADG_11545	hypothetical protein	.	.	.	.	.	.	.	.	s1b	.	.	yes	.
PADG_07238	hypothetical protein	.	.	TMH:1	.	.	.	.	.	s1b	.	.	yes	.
PADG_05693	sodium/hydrogen antiporter	PF08619.5|Nha1_C[Alkali metal cation/H+ antiporter Nha1 C terminus];PF00999.16|Na_H_Exchanger[Sodium/hydrogen exchanger family]	.	TMH:8	.	.	GO:0055085;GO:0015385;GO:0016021;GO:0006814	.	.	s1b	.	.	yes	.
PADG_05143	hypothetical protein	PF04911.7|ATP-synt_J[ATP synthase j chain]	.	TMH:1	.	.	GO:0015986;GO:0016787;GO:0045263;GO:0015078	.	.	s1b	.	.	yes	.
PADG_00706	hypothetical protein	PF00628.24|PHD[PHD-finger]	.	.	.	.	GO:0005515;GO:0008270	.	.	s1b	.	.	yes	yes
PADG_08422	hypothetical protein	.	.	.	.	.	.	.	.	s1a_s1b	.	.	yes	.
PADG_11361	hypothetical protein	.	.	.	.	.	.	.	.	s1a_ps3	yes	Pl	yes	.
PADG_07870	hypothetical protein	PF00177.16|Ribosomal_S7[Ribosomal protein S7p/S5e]	.	.	.	.	GO:0005840;GO:0006412;GO:0003735	.	.	s1a_ps3	.	.	yes	.
PADG_02817	hypothetical protein	.	.	.	.	.	GO:0008152;GO:0005488;GO:0016491	.	.	s1a_ps2	.	PS2	yes	.
PADG_01497	hypothetical protein	.	.	TMH:2	.	.	.	.	.	s1a_ps2	.	.	yes	.
PADG_02818	hypothetical protein	.	.	.	.	.	.	.	.	s1a_ps2	.	.	yes	.
PADG_04916	hypothetical protein	PF00132.19|Hexapep[Bacterial transferase hexapeptide (six repeats)];PF02020.13|W2[eIF4-gamma/eIF5/eIF2-epsilon]	.	.	.	.	GO:0003743;GO:0009058;GO:0016779	.	.	s1a_ps2	.	.	yes	.
PADG_04889	hypothetical protein	.	.	.	.	.	GO:0005634;GO:0006355;GO:0008270;GO:0003700	.	.	s1a_pl	.	.	yes	.
PADG_00011	hypothetical protein	PF14604.1|SH3_9[Variant SH3 domain];PF07653.12|SH3_2[Variant SH3 domain];PF00018.23|SH3_1[SH3 domain];PF00241.15|Cofilin_ADF[Cofilin/tropomyosin-type actin-binding protein]	.	.	.	.	GO:0003779;GO:0005622	.	.	s1a	yes	.	yes	yes
PADG_12414	hypothetical protein	.	.	.	.	.	.	.	.	s1a	yes	.	yes	.
PADG_12415	hypothetical protein	PF05841.6|Apc15p[Apc15p protein]	.	.	nph:NP2154A flaCE; flagella accessory protein FlaCE; K07328 archaeal flagellar protein FlaE; K07822 archaeal flagellar protein FlaC	.	.	.	.	s1a	yes	.	yes	.
PADG_07425	hypothetical protein	.	.	.	.	.	.	.	.	s1a	.	Pl	yes	yes
PADG_01911	hypothetical protein	PF14791.1|DNA_pol_B_thumb[DNA polymerase beta thumb];PF10391.4|DNA_pol_lambd_f[Fingers domain of DNA polymerase lambda];PF14716.1|HHH_8[Helix-hairpin-helix domain];PF14792.1|DNA_pol_B_palm[DNA polymerase beta palm]	.	.	.	.	GO:0003677;GO:0003887;GO:0006281;GO:0006260;GO:0005622	.	.	s1a	.	Pl	yes	.
PADG_03553	hypothetical protein	PF00069.20|Pkinase[Protein kinase domain]	.	.	.	.	GO:0004713;GO:0005524;GO:0006468	.	.	s1a	.	Pl	yes	.
PADG_07111	hypothetical protein	.	.	.	.	.	GO:0005524;GO:0008026;GO:0003676	.	.	s1a	.	.	yes	yes
PADG_07110	hypothetical protein	.	.	TMH:1	.	.	.	.	.	s1a	.	.	yes	yes
PADG_06475	hypothetical protein	PF03126.13|Plus-3[Plus-3 domain]	.	.	.	.	GO:0044260;GO:0016043;GO:0044238;GO:0003676	.	.	s1a	.	.	yes	yes
PADG_07426	hypothetical protein	.	.	.	.	.	.	.	.	s1a	.	.	yes	yes
PADG_07422	hypothetical protein	PF00082.17|Peptidase_S8[Subtilase family];PF05922.11|Inhibitor_I9[Peptidase inhibitor I9]	SigP4[DScore:0.669]	.	.	EC:3.4.21.48[Cerevisin.]	GO:0004252;GO:0006508;GO:0042802;GO:0043086	.	.	s1a	.	.	yes	yes
PADG_06297	phosphoribosylamine-glycine ligase	PF02769.17|AIRS_C[AIR synthase related protein, C-terminal domain];PF02844.10|GARS_N[Phosphoribosylglycinamide synthetase, N domain];PF13535.1|ATP-grasp_4[ATP-grasp domain];PF01071.14|GARS_A[Phosphoribosylglycinamide synthetase, ATP-grasp (A) domain];TIGR00878[purM: phosphoribosylformylglycinamidine cyclo-ligase];PF00586.19|AIRS[AIR synthase related protein, N-terminal domain];TIGR00877[purD: pho…	.	.	scm:SCHCODRAFT_49871 ade5; aminoimidazole ribonucleotide synthetase; K11788 phosphoribosylamine--glycine ligase / phosphoribosylformylglycinamidine cyclo-ligase [EC:6.3.4.13 6.3.3.1]	EC:6.3.4.13[Phosphoribosylamine--glycine ligase.];EC:6.3.3.1[Phosphoribosylformylglycinamidine cyclo-ligase.]	GO:0005524;GO:0009113;GO:0004641;GO:0004637;GO:0006189;GO:0005737	.	.	s1a	.	.	yes	yes
PADG_06296	hypothetical protein	.	.	.	.	.	GO:0005524;GO:0009113;GO:0004641;GO:0004637;GO:0006189;GO:0005737	.	.	s1a	.	.	yes	yes
PADG_11670	hypothetical protein	.	.	.	.	.	.	.	.	s1a	.	.	yes	.
PADG_11364	hypothetical protein	PF00443.24|UCH[Ubiquitin carboxyl-terminal hydrolase];PF13423.1|UCH_1[Ubiquitin carboxyl-terminal hydrolase]	.	.	.	EC:3.1.2.15[Ubiquitin thiolesterase.]	GO:0008234;GO:0006511;GO:0004221	.	.	s1a	.	.	yes	.
PADG_02081	hypothetical protein	PF13923.1|zf-C3HC4_2[Zinc finger, C3HC4 type (RING finger)];PF00097.20|zf-C3HC4[Zinc finger, C3HC4 type (RING finger)];PF13639.1|zf-RING_2[Ring finger domain]	.	.	xla:734904 rnf10; ring finger protein 10	.	GO:0005515;GO:0008270	.	.	s1a	.	.	yes	.
PADG_01632	hypothetical protein	PF04003.7|Utp12[Dip2/Utp12 Family]	.	.	.	.	.	.	.	s1a	.	.	yes	.
PADG_12111	hypothetical protein	.	.	.	.	.	.	.	.	s1a	.	.	yes	.
PADG_01630	hypothetical protein	PF00439.20|Bromodomain[Bromodomain]	.	.	.	.	.	.	.	s1a	.	.	yes	.
PADG_12110	hypothetical protein	.	.	.	.	.	.	.	.	s1a	.	.	yes	.
PADG_11140	hypothetical protein	.	.	TMH:1	.	.	.	.	.	s1a	.	.	yes	.
PADG_07419	hypothetical protein	PF14033.1|DUF4246[Protein of unknown function (DUF4246)]	.	.	.	.	.	.	.	s1a	.	.	yes	.
PADG_03555	hypothetical protein	PF05983.6|Med7[MED7 protein]	.	.	ddi:DDB_G0269568 med7; hypothetical protein; K15148 mediator of RNA polymerase II transcription subunit 7	.	GO:0006357;GO:0016592;GO:0016455	.	.	s1a	.	.	yes	.
PADG_12202	hypothetical protein	.	.	.	.	.	.	.	.	ps3_pl	.	Pl	yes	yes
PADG_03336	hypothetical protein	.	.	.	.	.	GO:0005544;GO:0005509	.	.	ps3_pl	.	.	yes	.
PADG_06699	hypothetical protein	PF00011.16|HSP20[Hsp20/alpha crystallin family]	.	.	.	.	.	.	.	ps3	.	.	yes	.
PADG_00893	hypothetical protein	.	.	.	.	.	.	.	.	ps3	yes	Pl	yes	.
PADG_00892	hypothetical protein	.	.	.	ddi:DDB_G0269198 wimA; hypothetical protein	.	.	.	.	ps3	yes	.	yes	.
PADG_08105	hypothetical protein	.	SigP4[DScore:0.921]	.	.	.	.	.	.	ps3	yes	.	yes	.
PADG_08100	hypothetical protein	PF01408.17|GFO_IDH_MocA[Oxidoreductase family, NAD-binding Rossmann fold]	.	.	.	.	GO:0008152;GO:0005488;GO:0016491	.	.	ps3	yes	.	yes	.
PADG_05133	hypothetical protein	.	.	.	.	.	GO:0009058;GO:0003824	.	.	ps3	.	S1B	yes	.
PADG_11044	hypothetical protein	.	.	.	.	.	.	.	.	ps3	.	PS4	yes	.
PADG_06461	hypothetical protein	.	.	.	.	.	.	.	.	ps3	.	PS2	yes	.
PADG_12189	hypothetical protein	.	.	.	.	.	.	.	.	ps3	.	Pl	yes	yes
PADG_02654	hypothetical protein	.	.	.	.	.	.	.	.	ps3	.	Pl	yes	.
PADG_02267	hypothetical protein	.	.	.	.	.	.	.	.	ps3	.	Pl	yes	.
PADG_07797	hypothetical protein	PF13921.1|Myb_DNA-bind_6[Myb-like DNA-binding domain];PF00249.26|Myb_DNA-binding[Myb-like DNA-binding domain]	.	.	smp:SMAC_04005 rca1; regulator of conidiation; K09425 Myb-like DNA-binding protein FlbD	.	GO:0005634;GO:0003677;GO:0045449	.	.	ps3	.	.	yes	yes
PADG_12206	hypothetical protein	.	.	.	.	.	.	.	.	ps3	.	.	yes	yes
PADG_06918	hypothetical protein	PF03619.11|Solute_trans_a[Organic solute transporter Ostalpha]	.	TMH:5	.	.	.	.	.	ps3	.	.	yes	yes
PADG_02265	hypothetical protein	.	SigP4[DScore:0.657]	TMH:1	.	.	.	.	.	ps3	.	.	yes	.
PADG_07724	hypothetical protein	PF04900.7|Fcf1[Fcf1]	.	.	.	.	.	.	.	ps3	.	.	yes	.
PADG_05563	ATP-dependent protease La	TIGR00763[lon: ATP-dependent protease La];PF00004.24|AAA[ATPase family associated with various cellular activities (AAA)];PF05362.8|Lon_C[Lon protease (S16) C-terminal proteolytic domain];PF13541.1|ChlI[Subunit ChlI of Mg-chelatase];PF02190.11|LON[ATP-dependent protease La (LON) domain];PF07728.9|AAA_5[AAA domain (dynein-related subfamily)]	.	.	scl:sce5003 lon5; ATP-dependent protease La (EC:3.4.21.53); K01338 ATP-dependent Lon protease [EC:3.4.21.53]	EC:3.4.21.53[Endopeptidase La.]	GO:0004252;GO:0006508;GO:0005524;GO:0004176	.	.	ps3	.	.	yes	.
PADG_07869	hypothetical protein	PF00170.16|bZIP_1[bZIP transcription factor];PF07716.10|bZIP_2[Basic region leucine zipper]	.	.	.	.	GO:0005634;GO:0006355;GO:0043565;GO:0003700;GO:0046983	.	.	ps3	.	.	yes	.
PADG_05561	Atypical/RIO/RIO2 protein kinase	PF09202.6|Rio2_N[Rio2, N-terminal];PF01163.17|RIO1[RIO1 family]	.	.	ddi:DDB_G0282099 rio2; RIO family protein kinase; K07179 RIO kinase 2 [EC:2.7.11.1]	EC:2.7.11.1[Non-specific serine/threonine protein kinase.]	GO:0004674;GO:0005524;GO:0006468	.	.	ps3	.	.	yes	.
PADG_06044	hypothetical protein	PF13857.1|Ank_5[Ankyrin repeats (many copies)];PF12796.2|Ank_2[Ankyrin repeats (3 copies)];PF13637.1|Ank_4[Ankyrin repeats (many copies)];PF00023.25|Ank[Ankyrin repeat]	.	.	.	.	.	.	.	ps3	.	.	yes	.
PADG_02266	nuclear distribution protein PAC1	.	.	.	.	.	.	.	.	ps3	.	.	yes	.
PADG_03458	ATP-dependent RNA helicase DBP10	PF00271.26|Helicase_C[Helicase conserved C-terminal domain];PF08147.7|DBP10CT[DBP10CT (NUC160) domain];PF00270.24|DEAD[DEAD/DEAH box helicase]	.	.	ddi:DDB_G0292992 helA; hypothetical protein; K14808 ATP-dependent RNA helicase DDX54/DBP10 [EC:3.6.4.13]	EC:3.6.4.13[RNA helicase.]	GO:0003723;GO:0005524;GO:0005730;GO:0006364;GO:0008026	.	.	ps3	.	.	yes	.
PADG_07141	hypothetical protein	PF02582.9|DUF155[Uncharacterised ACR, YagE family COG1723]	.	TMH:1	.	.	.	.	.	ps3	.	.	yes	.
PADG_11237	hypothetical protein	.	.	.	.	.	GO:0016020;GO:0007242	.	.	ps3	.	.	yes	.
PADG_04744	hypothetical protein	PF00848.14|Ring_hydroxyl_A[Ring hydroxylating alpha subunit (catalytic domain)];PF00355.21|Rieske[Rieske [2Fe-2S] domain]	.	TMH:1	.	.	GO:0051537;GO:0005506;GO:0006725;GO:0055114;GO:0016491	.	.	ps3	.	.	yes	.
PADG_06045	hypothetical protein	.	.	.	.	.	.	.	.	ps3	.	.	yes	.
PADG_05174	hypothetical protein	.	.	.	.	.	.	.	.	ps3	.	.	yes	.
PADG_12127	hypothetical protein	.	SigP4[DScore:0.928]	.	.	.	.	.	.	ps3	.	.	yes	.
PADG_02389	hypothetical protein	PF01189.12|Nol1_Nop2_Fmu[NOL1/NOP2/sun family];TIGR00446[nop2p: NOL1/NOP2/sun family putative RNA methylase]	.	.	.	EC:2.1.1.-[ Methyltransferases.]	GO:0008757;GO:0003723;GO:0006364	.	.	ps3	.	.	yes	.
PADG_06070	hypothetical protein	.	.	.	.	.	.	.	.	ps3	.	.	yes	.
PADG_11889	hypothetical protein	.	.	.	.	.	.	.	.	ps3	.	.	yes	.
PADG_07726	hypothetical protein	PF00400.27|WD40[WD domain, G-beta repeat]	.	.	xtr:100379913 pwp1; PWP1 homolog; K14791 periodic tryptophan protein 1	.	.	.	.	ps2_ps3	.	.	yes	.
PADG_00046	hypothetical protein	PF08561.5|Ribosomal_L37[Mitochondrial ribosomal protein L37]	.	.	.	.	.	.	.	ps2	.	.	yes	.
PADG_00941	hypothetical protein	PF09363.5|XFP_C[XFP C-terminal domain];PF03894.10|XFP[D-xylulose 5-phosphate/D-fructose 6-phosphate phosphoketolase];PF09364.5|XFP_N[XFP N-terminal domain]	.	.	bra:BRADO2015 xfp; phosphoketolase (EC:4.1.2.22); K01632 fructose-6-phosphate phosphoketolase [EC:4.1.2.22]	EC:4.1.2.-[ Aldehyde-lyases.]	GO:0005975;GO:0016832	.	.	ps2	.	S1A-Pl	yes	.
PADG_00940	acetate kinase	TIGR00016[ackA: acetate kinase];PF00871.12|Acetate_kinase[Acetokinase family]	.	.	efc:EFAU004_02510 ackA; acetate kinase (EC:2.7.2.1); K00925 acetate kinase [EC:2.7.2.1]	.	GO:0016774;GO:0016310;GO:0016301;GO:0005622;GO:0006082	ko00640[Propanoate metabolism];ko00620[Pyruvate metabolism];ko00680[Methane metabolism];ko00720[Carbon fixation pathways in prokaryotes]	.	ps2	.	S1A	yes	.
PADG_00948	hypothetical protein	PF01408.17|GFO_IDH_MocA[Oxidoreductase family, NAD-binding Rossmann fold]	.	.	.	EC:1.-.-.-[ Oxidoreductases.]	GO:0005488;GO:0055114;GO:0016491	.	.	ps2	.	.	yes	.
PADG_04404	hypothetical protein	PF10312.4|Cactin_mid[Conserved mid region of cactin];PF09732.4|CactinC_cactus[Cactus-binding C-terminus of cactin protein]	.	.	.	.	.	.	.	ps2	yes	.	yes	.
PADG_02218	glutathione synthetase	TIGR01986[glut_syn_euk: glutathione synthetase];PF03199.10|GSH_synthase[Eukaryotic glutathione synthase];PF03917.12|GSH_synth_ATP[Eukaryotic glutathione synthase, ATP binding domain]	.	.	.	EC:6.3.2.3[Glutathione synthase.]	GO:0005524;GO:0004363;GO:0006750	.	.	ps2	yes	.	yes	.
PADG_04405	hypothetical protein	PF09302.6|XLF[XLF (XRCC4-like factor)]	.	.	.	.	.	.	.	ps2	yes	.	yes	.
PADG_00974	hypothetical protein	.	SigP4[DScore:0.586]	.	.	.	.	.	.	ps2	yes	.	yes	.
PADG_00960	hypothetical protein	PF00628.24|PHD[PHD-finger]	.	.	.	.	GO:0005515;GO:0008270	.	.	ps2	yes	.	yes	.
PADG_01494	hypothetical protein	PF03663.9|Glyco_hydro_76[Glycosyl hydrolase family 76]	SigP4[DScore:0.515]	.	.	.	GO:0008496;GO:0016052	.	.	ps2	.	PS2	yes	.
PADG_04620	hypothetical protein	.	.	.	.	.	.	.	.	ps2	.	PS2	yes	.
PADG_12245	hypothetical protein	.	.	.	.	.	.	.	.	ps2	.	Pl	yes	.
PADG_00124	hypothetical protein	PF13894.1|zf-C2H2_4[C2H2-type zinc finger];PF00096.21|zf-C2H2[Zinc finger, C2H2 type]	.	.	.	.	GO:0005622;GO:0008270	.	.	ps2	.	Pl	yes	.
PADG_11479	hypothetical protein	.	.	.	.	.	.	.	.	ps2	.	Pl	yes	.
PADG_11848	hypothetical protein	.	.	TMH:1	.	.	.	.	.	ps2	.	.	yes	yes
PADG_08046	hypothetical protein	.	.	.	.	.	.	.	.	ps2	.	.	yes	yes
PADG_08042	hypothetical protein	PF00975.15|Thioesterase[Thioesterase domain]	.	.	.	.	GO:0009058;GO:0016788	.	.	ps2	.	.	yes	yes
PADG_02185	hypothetical protein	PF00097.20|zf-C3HC4[Zinc finger, C3HC4 type (RING finger)];PF13923.1|zf-C3HC4_2[Zinc finger, C3HC4 type (RING finger)];PF13920.1|zf-C3HC4_3[Zinc finger, C3HC4 type (RING finger)]	.	.	.	.	GO:0005515;GO:0008270	.	.	ps2	.	.	yes	yes
PADG_08347	hypothetical protein	.	.	TMH:1	.	.	.	.	.	ps2	.	.	yes	.
PADG_12120	hypothetical protein	.	.	.	.	.	.	.	.	ps2	.	.	yes	.
PADG_00538	hypothetical protein	PF10281.4|Ish1[Putative stress-responsive nuclear envelope protein]	SigP4[DScore:0.698]	.	smp:SMAC_07332 msc1; MSC1 protein	.	.	.	.	ps2	.	.	yes	.
PADG_00543	hypothetical protein	.	.	.	.	.	GO:0003676	.	.	ps2	.	.	yes	.
PADG_02226	hypothetical protein	PF01926.18|MMR_HSR1[50S ribosome-binding GTPase];PF02421.13|FeoB_N[Ferrous iron transport protein B]	.	.	.	EC:3.6.1.-[ In phosphorous-containing anhydrides.]	GO:0005622;GO:0005525	.	.	ps2	.	.	yes	.
PADG_11632	hypothetical protein	.	.	.	.	.	GO:0055085	.	.	ps2	.	.	yes	.
PADG_06877	hypothetical protein	.	.	.	.	.	.	.	.	ps2	.	.	yes	.
PADG_00049	hypothetical protein	.	.	TMH:1	.	.	.	.	.	ps2	.	.	yes	.
PADG_07752	hypothetical protein	PF12697.2|Abhydrolase_6[Alpha/beta hydrolase family]	.	.	.	EC:3.1.1.89[Protein phosphatase methylesterase-1.]	GO:0016787	.	.	ps2	.	.	yes	.
PADG_04748	hypothetical protein	.	.	.	suh:SAMSHR1132_24780 sraP; serine-rich adhesin for platelets	.	.	.	.	ps2	.	.	yes	.
PADG_00962	hypothetical protein	PF12044.3|Metallopep[Putative peptidase family]	.	.	.	.	.	.	.	ps2	.	.	yes	.
PADG_11891	hypothetical protein	.	.	.	.	.	.	.	.	ps2	.	.	yes	.
PADG_02220	hypothetical protein	PF08167.7|RIX1[rRNA processing/ribosome biogenesis]	.	.	.	.	.	.	.	ps2	.	.	yes	.
PADG_02631	hypothetical protein	.	.	.	.	.	.	.	.	ps2	.	.	yes	.
PADG_07728	hypothetical protein	.	.	.	.	.	.	.	.	ps2	.	.	yes	.
PADG_03226	hypothetical protein	PF00067.17|p450[Cytochrome P450]	.	TMH:1	.	.	GO:0009055;GO:0020037;GO:0004497;GO:0055114	.	.	ps2	.	.	yes	.
PADG_06027	hypothetical protein	PF01544.13|CorA[CorA-like Mg2+ transporter protein]	.	TMH:2	.	.	GO:0016020;GO:0055085;GO:0046873;GO:0030001	.	.	ps2	.	.	yes	.
PADG_11955	hypothetical protein	PF00293.23|NUDIX[NUDIX domain];PF05026.8|DCP2[Dcp2, box A domain]	.	.	ddi:DDB_G0283315 dcp2; mRNA-decapping enzyme 2; K12613 mRNA-decapping enzyme subunit 2 [EC:3.-.-.-]	.	GO:0003723;GO:0016787;GO:0006546;GO:0004047;GO:0005737;GO:0030145	.	.	ps2	.	.	yes	.
PADG_05182	4-hydroxybenzoate polyprenyl transferase	PF01040.13|UbiA[UbiA prenyltransferase family];TIGR01474[ubiA_proteo: 4-hydroxybenzoate polyprenyl transferase]	.	TMH:7	.	EC:2.5.1.-[ Transferring alkyl or aryl groups, other than methyl groups.]	GO:0015035;GO:0009055;GO:0004659;GO:0009058;GO:0016021;GO:0045454	.	.	ps2	.	.	yes	.
PADG_11863	hypothetical protein	.	.	.	sor:SOR_1583 monX; cell wall surface anchor family protein	.	GO:0005622;GO:0008270	.	.	ps2	.	.	yes	.
PADG_04967	hypothetical protein	PF00170.16|bZIP_1[bZIP transcription factor]	.	.	.	.	GO:0005634;GO:0006355;GO:0043565;GO:0003700;GO:0046983	.	.	ps2	.	.	yes	.
PADG_06390	hypothetical protein	.	.	.	.	.	.	.	.	ps2	.	.	yes	.
PADG_11478	hypothetical protein	.	.	.	.	.	.	.	.	ps2	.	.	yes	.
PADG_02030	hypothetical protein	PF08565.6|CDC37_M[Cdc37 Hsp90 binding domain];PF08564.5|CDC37_C[Cdc37 C terminal domain];PF03234.9|CDC37_N[Cdc37 N terminal kinase binding]	.	.	.	.	.	.	.	ps2	.	.	yes	.
PADG_04808	hypothetical protein	.	.	.	.	.	.	.	.	ps2	.	.	yes	.
PADG_04327	hypothetical protein	PF07690.11|MFS_1[Major Facilitator Superfamily]	.	TMH:12	.	.	GO:0055085	.	.	ps2	.	.	yes	.
PADG_04328	hypothetical protein	PF00722.16|Glyco_hydro_16[Glycosyl hydrolases family 16]	.	.	.	.	GO:0004553;GO:0005975	.	.	ps2	.	.	yes	.
PADG_04811	hypothetical protein	PF00097.20|zf-C3HC4[Zinc finger, C3HC4 type (RING finger)];PF13923.1|zf-C3HC4_2[Zinc finger, C3HC4 type (RING finger)];PF00271.26|Helicase_C[Helicase conserved C-terminal domain];PF13920.1|zf-C3HC4_3[Zinc finger, C3HC4 type (RING finger)];PF00270.24|DEAD[DEAD/DEAH box helicase];PF00176.18|SNF2_N[SNF2 family N-terminal domain]	.	TMH:1	.	.	GO:0003677;GO:0005515;GO:0005524;GO:0008270;GO:0004386	.	.	ps2	.	.	yes	.
PADG_00911	hypothetical protein	.	.	.	.	.	.	.	.	ps2	.	.	yes	.
PADG_04301	hypothetical protein	PF00400.27|WD40[WD domain, G-beta repeat]	.	.	.	.	GO:0030529	.	.	ps2	.	.	yes	.
PADG_02325	hypothetical protein	PF12697.2|Abhydrolase_6[Alpha/beta hydrolase family];PF12695.2|Abhydrolase_5[Alpha/beta hydrolase family];PF00561.15|Abhydrolase_1[alpha/beta hydrolase fold]	.	.	.	.	GO:0016787	.	.	ps2	.	.	yes	.
PADG_00045	hypothetical protein	PF03155.10|Alg6_Alg8[ALG6, ALG8 glycosyltransferase family]	.	TMH:10	ddi:DDB_G0283841 alg6; dolichyl-phosphate-glucose alpha-1,3-glucosyltransferase; K03848 alpha-1,3-glucosyltransferase [EC:2.4.1.267]	EC:2.4.1.267[Dol-P-Glc:Man(9)GlcNAc(2)-PP-Dol alpha-1->3-glucosyltransferase.]	GO:0016758;GO:0005789	.	.	ps2	.	.	yes	.
PADG_05023	hypothetical protein	PF07738.8|Sad1_UNC[Sad1 / UNC-like C-terminal]	.	.	.	.	.	.	.	ps2	.	.	yes	.
PADG_05788	hypothetical protein	PF00400.27|WD40[WD domain, G-beta repeat]	.	.	xtr:733878 wdr26; WD repeat domain 26	.	.	.	.	ps2	.	.	yes	.
PADG_02032	hypothetical protein	PF01733.13|Nucleoside_tran[Nucleoside transporter]	.	TMH:6	.	.	GO:0016020;GO:0006810;GO:0005337	.	.	ps2	.	.	yes	.
PADG_08346	hypothetical protein	.	.	.	.	.	.	.	.	ps2	.	.	yes	.
PADG_11570	hypothetical protein	PF01179.15|Cu_amine_oxid[Copper amine oxidase, enzyme domain]	.	.	.	.	GO:0008131;GO:0005507;GO:0048038;GO:0009308;GO:0055114	.	.	ps2	.	.	yes	.
PADG_11569	hypothetical protein	.	.	.	.	.	GO:0008131;GO:0005507;GO:0048038;GO:0009308;GO:0055114	.	.	ps2	.	.	yes	.
PADG_11571	hypothetical protein	PF01179.15|Cu_amine_oxid[Copper amine oxidase, enzyme domain]	.	.	.	.	GO:0008131;GO:0005507;GO:0048038;GO:0009308;GO:0055114	.	.	ps2	.	.	yes	.
PADG_07615	hypothetical protein	PF00150.13|Cellulase[Cellulase (glycosyl hydrolase family 5)]	SigP4[DScore:0.821]	.	.	.	GO:0043169;GO:0004553;GO:0005975	.	.	pl	yes	.	yes	.
PADG_12370	hypothetical protein	PF03639.8|Glyco_hydro_81[Glycosyl hydrolase family 81]	SigP4[DScore:0.567]	.	.	.	GO:0033903;GO:0016998	.	.	pl	.	.	yes	.
PADG_02589	hypothetical protein	.	.	.	.	.	.	.	.	pl	yes	.	yes	.
PADG_05995	hypothetical protein	PF07690.11|MFS_1[Major Facilitator Superfamily]	.	TMH:6	.	.	.	.	.	pl	.	S1B-Pl	yes	.
PADG_03826	hypothetical protein	.	.	.	.	.	.	.	.	pl	.	S1B	yes	.
PADG_07592	hypothetical protein	PF04082.13|Fungal_trans[Fungal specific transcription factor domain];PF00172.13|Zn_clus[Fungal Zn(2)-Cys(6) binuclear cluster domain]	.	.	.	.	GO:0005634;GO:0006355;GO:0008270;GO:0003700	.	.	pl	.	S1A-Pl	yes	.
PADG_07270	hypothetical protein	.	.	.	.	.	.	.	.	pl	.	S1A	yes	.
PADG_04923	hypothetical protein	.	.	.	.	.	GO:0009055;GO:0020037;GO:0004497	.	.	pl	.	Pl	yes	.
PADG_05180	hypothetical protein	.	.	.	.	.	.	.	.	pl	.	Pl	yes	.
PADG_07503	hypothetical protein	.	.	.	.	.	.	.	.	pl	.	Pl	yes	.
PADG_05294	hypothetical protein	.	.	.	.	.	.	.	.	pl	.	.	yes	yes
PADG_06154	hypothetical protein	.	.	.	.	.	GO:0006464;GO:0008474	.	.	pl	.	.	yes	yes
PADG_06356	hypothetical protein	PF04000.10|Sas10_Utp3[Sas10/Utp3/C1D family]	.	.	.	.	GO:0030529;GO:0003676	.	.	pl	.	.	yes	yes
PADG_01034	hypothetical protein	.	.	.	.	.	.	.	.	pl	.	.	yes	yes
PADG_04546	hypothetical protein	PF14259.1|RRM_6[RNA recognition motif (a.k.a. RRM, RBD, or RNP domain)];PF00076.17|RRM_1[RNA recognition motif. (a.k.a. RRM, RBD, or RNP domain)];PF13893.1|RRM_5[RNA recognition motif. (a.k.a. RRM, RBD, or RNP domain)]	.	.	.	.	GO:0000166;GO:0003676	.	.	pl	.	.	yes	.
PADG_07593	hypothetical protein	.	SigP4[DScore:0.633]	.	.	.	.	.	.	pl	.	.	yes	.
PADG_11896	hypothetical protein	.	.	.	.	.	.	.	.	pl	.	.	yes	.
PADG_03376	hypothetical protein	TIGR01494[ATPase_P-type: HAD ATPase, P-type, family IC];PF00403.21|HMA[Heavy-metal-associated domain];PF00702.21|Hydrolase[haloacid dehalogenase-like hydrolase];PF00122.15|E1-E2_ATPase[E1-E2 ATPase];PF12710.2|HAD[haloacid dehalogenase-like hydrolase];PF08282.7|Hydrolase_3[haloacid dehalogenase-like hydrolase];TIGR01525[ATPase-IB_hvy: heavy metal translocating P-type ATPase]	.	TMH:8	.	.	GO:0006754;GO:0046872;GO:0005524;GO:0015662;GO:0016021;GO:0030001	.	.	pl	.	.	yes	.
PADG_05230	hypothetical protein	.	.	.	.	.	GO:0008289	.	.	pl	.	.	yes	.
PADG_06510	hypothetical protein	PF13923.1|zf-C3HC4_2[Zinc finger, C3HC4 type (RING finger)];PF00097.20|zf-C3HC4[Zinc finger, C3HC4 type (RING finger)];PF13920.1|zf-C3HC4_3[Zinc finger, C3HC4 type (RING finger)];PF13639.1|zf-RING_2[Ring finger domain]	.	.	.	.	GO:0005515;GO:0008270	.	.	pl	.	.	yes	.
PADG_05229	hypothetical protein	PF01556.13|CTDII[DnaJ C terminal domain];PF00226.26|DnaJ[DnaJ domain];PF00684.14|DnaJ_CXXCXGXG[DnaJ central domain]	SigP4[DScore:0.930]	.	.	.	GO:0006457;GO:0031072;GO:0051082;GO:0008270	.	.	pl	.	.	yes	.
PADG_01198	hypothetical protein	PF02204.13|VPS9[Vacuolar sorting protein 9 (VPS9) domain]	.	.	.	.	.	.	.	pl	.	.	yes	.
PADG_08392	hypothetical protein	.	.	.	.	.	.	.	.	pl	.	.	yes	.
PADG_12328	hypothetical protein	.	.	.	.	.	GO:0016272;GO:0006457;GO:0051082	.	.	pl	.	.	yes	.
PADG_11772	hypothetical protein	.	.	.	.	.	.	.	.	pl	.	.	yes	.
PADG_03251	hypothetical protein	PF00172.13|Zn_clus[Fungal Zn(2)-Cys(6) binuclear cluster domain];PF11951.3|Fungal_trans_2[Fungal specific transcription factor domain]	.	.	.	.	GO:0005634;GO:0006355;GO:0008270;GO:0003700	.	.	pl	.	.	yes	.
PADG_08393	mitochondrial DNA replication protein YHM2	PF00153.22|Mito_carr[Mitochondrial carrier protein]	.	.	.	.	GO:0055085;GO:0016021;GO:0005488	.	.	pl	.	.	yes	.
PADG_00832	adenylosuccinate synthetase	PF00709.16|Adenylsucc_synt[Adenylosuccinate synthetase];TIGR00184[purA: adenylosuccinate synthase]	.	.	.	EC:6.3.4.4[Adenylosuccinate synthase.]	GO:0000287;GO:0006164;GO:0005525;GO:0004019;GO:0005737	ko00250[Alanine, aspartate and glutamate metabolism]	.	pl	.	.	yes	.
PADG_11095	hypothetical protein	.	.	.	.	.	.	.	.	pl	.	.	yes	.
PADG_05279	hypothetical protein	.	SigP4[DScore:0.713]	TMH:1	.	.	.	.	.	pl	.	.	yes	.
PADG_02138	hypothetical protein	PF01544.13|CorA[CorA-like Mg2+ transporter protein]	.	TMH:2	.	.	GO:0016020;GO:0055085;GO:0046873;GO:0030001	.	.	pl	.	.	yes	.
PADG_11657	hypothetical protein	.	.	.	.	.	.	.	.	pl	.	.	yes	.
PADG_01782	hypothetical protein	PF00560.28|LRR_1[Leucine Rich Repeat];PF13516.1|LRR_6[Leucine Rich repeat];PF01302.20|CAP_GLY[CAP-Gly domain];PF13504.1|LRR_7[Leucine rich repeat]	.	.	.	.	GO:0005515	.	.	pl	.	.	yes	.
PADG_11618	hypothetical protein	.	.	.	.	.	GO:0016301	.	.	pl	.	.	yes	.
PADG_03776	hypothetical protein	.	.	.	.	.	.	.	.	pl	.	.	yes	.
PADG_02792	hypothetical protein	.	.	.	.	.	.	.	.	pl	.	.	yes	.
PADG_04409	hypothetical protein	.	.	.	.	.	.	.	.	pl	.	.	yes	.
PADG_11616	hypothetical protein	.	.	.	.	.	GO:0003779;GO:0030036;GO:0008290	.	.	pl	.	.	yes	.
PADG_00418	hypothetical protein	.	.	.	.	.	.	.	.	pl	.	.	yes	.
PADG_12167	hypothetical protein	.	.	.	.	.	.	.	.	pl	.	.	yes	.
PADG_11799	hypothetical protein	PF02656.10|DUF202[Domain of unknown function (DUF202)]	.	TMH:2	.	.	.	.	.	pl	.	.	yes	.
PADG_07927	hypothetical protein	PF00400.27|WD40[WD domain, G-beta repeat]	.	.	.	.	GO:0005515;GO:0008270	.	.	pl	.	.	yes	.
PADG_11888	hypothetical protein	.	.	.	.	.	GO:0005515	.	.	pl	.	.	yes	.
PADG_05396	hypothetical protein	PF08615.6|RNase_H2_suC[Ribonuclease H2 non-catalytic subunit (Ylr154p-like)]	.	.	.	.	.	.	.	pl	.	.	yes	.
PADG_07255	hypothetical protein	.	.	.	.	.	.	.	.	pl	.	.	yes	.
PADG_05399	pre-mRNA-splicing factor cef1	PF11831.3|Myb_Cef[pre-mRNA splicing factor component];PF13921.1|Myb_DNA-bind_6[Myb-like DNA-binding domain];PF00249.26|Myb_DNA-binding[Myb-like DNA-binding domain]	.	.	.	.	GO:0005634;GO:0003677;GO:0051301;GO:0045449	.	.	pl	.	.	yes	.
PADG_00773	hypothetical protein	.	SigP4[DScore:0.766]	.	.	.	.	.	.	pl	.	.	yes	.
PADG_01010	hypothetical protein	.	.	TMH:2	.	.	.	.	.	.	yes	PS4	yes	.
PADG_03886	hypothetical protein	.	.	.	.	.	.	.	.	.	.	.	yes	.
PADG_00872	histone	PF00125.19|Histone[Core histone H2A/H2B/H3/H4];PF02969.12|TAF[TATA box binding protein associated factor (TAF)]	.	.	.	.	GO:0005634;GO:0003677;GO:0006334;GO:0000786	.	.	.	.	.	yes	.
PADG_04828	adenylosuccinate lyase	PF00206.15|Lyase_1[Lyase];PF10397.4|ADSL_C[Adenylosuccinate lyase C-terminus];TIGR00928[purB: adenylosuccinate lyase]	.	.	.	EC:4.3.2.2[Adenylosuccinate lyase.]	GO:0004018;GO:0009152	ko00250[Alanine, aspartate and glutamate metabolism]	.	.	.	.	yes	.
PADG_04735	hypothetical protein	PF03308.11|ArgK[ArgK protein];PF00448.17|SRP54[SRP54-type protein, GTPase domain];PF04086.8|SRP-alpha_N[Signal recognition particle, alpha subunit, N-terminal];PF02881.14|SRP54_N[SRP54-type protein, helical bundle domain];PF01656.18|CbiA[CobQ/CobB/MinD/ParA nucleotide binding domain]	.	.	.	.	GO:0006614;GO:0005515;GO:0004872;GO:0017111;GO:0005525	.	.	.	.	.	yes	.
PADG_05497	hypothetical protein	PF00320.22|GATA[GATA zinc finger]	.	.	pcs:Pc21g05640 sreP; GATA transcription factor sreP-Penicillium chrysogenum	.	GO:0006355;GO:0008270;GO:0043565;GO:0003700	.	.	.	.	PS2	yes	.
PADG_01283	hypothetical protein	.	.	.	.	.	.	.	.	.	.	PS2	yes	.
PADG_07830	hypothetical protein	PF07510.6|DUF1524[Protein of unknown function (DUF1524)]	SigP4[DScore:0.727]	.	.	.	.	.	.	.	.	Pl	yes	yes
PADG_11963	hypothetical protein	.	.	.	.	.	.	.	.	.	.	Pl	yes	.
PADG_01238	hypothetical protein	PF00046.24|Homeobox[Homeobox domain]	.	.	.	.	GO:0005634;GO:0006355;GO:0043565;GO:0003700	.	.	.	.	Pl	yes	.
PADG_03908	hypothetical protein	.	.	.	.	.	.	.	.	.	.	.	yes	.
PADG_02842	hypothetical protein	PF00080.15|Sod_Cu[Copper/zinc superoxide dismutase (SODC)]	SigP4[DScore:0.750]	.	.	.	GO:0006801;GO:0046872;GO:0055114	.	.	.	.	.	yes	.
PADG_00743	hypothetical protein	PF00596.16|Aldolase_II[Class II Aldolase and Adducin N-terminal domain]	.	.	rsn:RSPO_c01803 araD; epimerase/aldolase protein	.	GO:0046872	.	.	.	.	.	yes	.
PADG_03277	hypothetical protein	.	SigP4[DScore:0.792]	.	.	.	.	.	.	.	.	.	yes	.
PADG_07534	hypothetical protein	.	.	.	.	.	.	.	.	.	.	.	yes	.
PADG_05345	hypothetical protein	PF03824.11|NicO[High-affinity nickel-transport protein]	.	TMH:7	sel:SPUL_2776 nxiA; putative cation transporter; K07241 high-affinity nickel-transport protein	.	GO:0055085;GO:0046872;GO:0016021;GO:0030001	.	.	.	.	.	yes	.
PADG_01835	hypothetical protein	PF00248.16|Aldo_ket_red[Aldo/keto reductase family]	.	.	.	.	GO:0008106;GO:0055114	ko00561[Glycerolipid metabolism];ko00930[Caprolactam degradation]	.	.	.	.	yes	.
PADG_00304	hypothetical protein	PF01485.16|IBR[IBR domain]	.	.	.	.	GO:0005515;GO:0008270	.	.	.	.	S1A	yes	.
PADG_02697	hypothetical protein	PF13921.1|Myb_DNA-bind_6[Myb-like DNA-binding domain];PF14474.1|RTC4[RTC4-like domain]	.	.	.	.	GO:0003677	.	.	.	.	PS4	yes	.
PADG_06738	hypothetical protein	PF00069.20|Pkinase[Protein kinase domain]	.	.	.	.	GO:0005524;GO:0004672;GO:0006468	.	.	.	.	Pl	yes	.
PADG_07021	hypothetical protein	.	.	.	.	.	.	.	.	.	.	.	yes	yes
PADG_03456	hypothetical protein	.	.	.	.	.	.	.	.	.	.	.	yes	.
PADG_07940	hypothetical protein	.	.	.	.	.	GO:0005634;GO:0006355;GO:0008270;GO:0003700	.	.	.	.	.	yes	.
PADG_02765	hypothetical protein	.	.	.	.	.	.	.	.	.	.	.	yes	.
PADG_08707	hypothetical protein	.	.	.	.	.	.	.	.	.	.	.	yes	.
PADG_08596	hypothetical protein	.	.	.	.	.	.	.	.	.	.	.	yes	.
PADG_08613	hypothetical protein	PF00620.22|RhoGAP[RhoGAP domain]	.	.	.	.	GO:0007165;GO:0005622	.	.	.	.	.	yes	.
PADG_12484	hypothetical protein	.	.	.	.	.	.	.	.	.	.	.	yes	.
PADG_08658	hypothetical protein	PF12539.3|Csm1[Chromosome segregation protein Csm1/Pcs1]	.	.	smp:SMAC_01821 nam1; MAM1 protein	.	.	.	.	.	.	.	yes	.
PADG_12485	hypothetical protein	.	.	.	.	.	GO:0015074;GO:0003677	.	.	.	.	.	yes	.
PADG_08530	thymidylate synthase	PF00303.14|Thymidylat_synt[Thymidylate synthase];TIGR03284[thym_sym: thymidylate synthase]	.	.	.	EC:2.1.1.45[Thymidylate synthase.]	GO:0006231;GO:0004799	ko00670[One carbon pool by folate]	.	.	.	.	yes	.
PADG_08673	lactoylglutathione lyase	PF13669.1|Glyoxalase_4[Glyoxalase/Bleomycin resistance protein/Dioxygenase superfamily];PF12681.2|Glyoxalase_2[Glyoxalase-like domain];TIGR00068[glyox_I: lactoylglutathione lyase];PF00903.20|Glyoxalase[Glyoxalase/Bleomycin resistance protein/Dioxygenase superfamily]	.	.	.	EC:4.4.1.5[Lactoylglutathione lyase.]	GO:0004462;GO:0046872	ko04011[MAPK signaling pathway - yeast]	.	.	.	.	yes	.
PADG_12486	hypothetical protein	.	.	.	.	.	.	.	.	.	.	.	yes	.
PADG_12482	hypothetical protein	.	.	.	.	.	.	.	.	.	.	.	yes	.
PADG_12504	hypothetical protein	.	.	.	.	.	GO:0008270;GO:0003676	.	.	.	.	.	yes	.
PADG_08674	hypothetical protein	PF00186.14|DHFR_1[Dihydrofolate reductase]	.	.	.	.	GO:0050661;GO:0009165;GO:0006545;GO:0055114;GO:0004146	ko00790[Folate biosynthesis]	.	.	.	.	yes	.
PADG_08667	hypothetical protein	PF03417.11|AAT[Acyl-coenzyme A:6-aminopenicillanic acid acyl-transferase]	.	.	.	.	GO:0008415;GO:0042318	.	.	.	.	PS2	yes	.
PADG_12497	hypothetical protein	.	.	.	.	.	.	.	.	.	.	.	yes	.
PADG_08583	hypothetical protein	PF10342.4|GPI-anchored[Ser-Thr-rich glycosyl-phosphatidyl-inositol-anchored membrane family]	SigP4[DScore:0.731]	TMH:2	.	.	.	.	.	.	.	.	yes	.
PADG_05970	hypothetical protein	PF00135.23|COesterase[Carboxylesterase family];PF07859.8|Abhydrolase_3[alpha/beta hydrolase fold]	.	.	mbo:Mb1435c lipI; lipase LipH (EC:3.1.-.-); K01175 [EC:3.1.-.-]	.	GO:0016787	.	.	.	.	.	yes	yes
PADG_11508	hypothetical protein	.	.	.	.	.	GO:0005524;GO:0004672;GO:0006468	.	.	.	yes	S1A-PS4	yes	.
PADG_12185	hypothetical protein	.	.	.	.	.	.	.	.	.	yes	S1A-PS2	yes	.
PADG_11795	hypothetical protein	.	.	.	.	.	.	.	.	.	yes	S1A	yes	.
PADG_11507	hypothetical protein	.	.	.	.	.	GO:0005524;GO:0004672;GO:0006468	.	.	.	yes	S1A	yes	.
PADG_12115	hypothetical protein	.	.	.	.	.	GO:0008270;GO:0003676	.	.	.	yes	S1A	yes	.
PADG_11783	hypothetical protein	.	.	.	.	.	.	.	.	.	yes	PS4	yes	.
PADG_02071	hypothetical protein	PF13417.1|GST_N_3[Glutathione S-transferase, N-terminal domain];PF02798.15|GST_N[Glutathione S-transferase, N-terminal domain];PF13409.1|GST_N_2[Glutathione S-transferase, N-terminal domain]	.	.	scl:sce0602 gst2; hypothetical protein; K00799 glutathione S-transferase [EC:2.5.1.18]	.	GO:0004364;GO:0016829;GO:0008152;GO:0005737	ko00982[Drug metabolism - cytochrome P450];ko00980[Metabolism of xenobiotics by cytochrome P450]	.	.	yes	PS3	yes	.
PADG_04321	hypothetical protein	.	.	.	.	.	.	.	.	.	yes	PS2-Pl	yes	.
PADG_03933	hypothetical protein	PF00069.20|Pkinase[Protein kinase domain];PF01636.18|APH[Phosphotransferase enzyme family]	.	.	.	.	GO:0005524;GO:0004672;GO:0006468	.	.	.	yes	PS2	yes	yes
PADG_06365	hypothetical protein	.	.	.	.	.	.	.	.	.	yes	PS2	yes	yes
PADG_07818	hypothetical protein	.	.	.	.	.	.	.	.	.	yes	PS2	yes	yes
PADG_03934	hypothetical protein	.	.	.	.	.	.	.	.	.	yes	PS2	yes	yes
PADG_05349	hypothetical protein	.	.	.	.	.	.	.	.	.	yes	PS2	yes	.
PADG_00787	hypothetical protein	.	.	.	.	.	.	.	.	.	yes	Pl	yes	.
PADG_11698	hypothetical protein	PF01048.15|PNP_UDP_1[Phosphorylase superfamily];PF05729.7|NACHT[NACHT domain]	.	.	.	.	GO:0009116;GO:0003824	.	.	.	yes	Pl	yes	.
PADG_07823	hypothetical protein	.	.	.	.	.	.	.	.	.	yes	Pl	yes	.
PADG_11059	hypothetical protein	.	.	.	.	.	.	.	.	.	yes	Pl	yes	.
PADG_06800	hypothetical protein	.	.	.	.	.	.	.	.	.	yes	Pl	yes	.
PADG_07155	tryptophan-tRNA ligase	TIGR00233[trpS: tryptophan--tRNA ligase];PF00579.20|tRNA-synt_1b[tRNA synthetases class I (W and Y)]	.	.	cdc:CD196_2446 trpS; tryptophanyl-tRNA synthetase; K01867 tryptophanyl-tRNA synthetase [EC:6.1.1.2]	.	GO:0005840;GO:0004830;GO:0005524;GO:0006436	ko00970[Aminoacyl-tRNA biosynthesis]	.	.	yes	.	yes	yes
PADG_07158	hypothetical protein	PF02535.17|Zip[ZIP Zinc transporter]	.	TMH:5	.	.	GO:0016020;GO:0055085;GO:0046873;GO:0030001	.	.	.	yes	.	yes	yes
PADG_07288	hypothetical protein	PF09070.6|PFU[PFU (PLAA family ubiquitin binding)];PF00400.27|WD40[WD domain, G-beta repeat];PF08324.6|PUL[PUL domain]	.	.	.	.	.	.	.	.	yes	.	yes	yes
PADG_07827	hypothetical protein	.	.	.	.	.	.	.	.	.	yes	.	yes	yes
PADG_00682	hypothetical protein	PF01408.17|GFO_IDH_MocA[Oxidoreductase family, NAD-binding Rossmann fold];PF02894.12|GFO_IDH_MocA_C[Oxidoreductase family, C-terminal alpha/beta domain]	.	.	.	.	GO:0005488;GO:0055114;GO:0016491	.	.	.	yes	.	yes	yes
PADG_11187	hypothetical protein	.	.	.	.	.	.	.	.	.	yes	.	yes	yes
PADG_01998	hypothetical protein	PF10199.4|Adaptin_binding[Alpha and gamma adaptin binding protein p34]	.	.	.	.	.	.	.	.	yes	.	yes	yes
PADG_07560	hypothetical protein	PF14479.1|HeLo[Prion-inhibition and propagation]	.	.	.	.	GO:0005524;GO:0004672;GO:0006468	.	.	.	yes	.	yes	yes
PADG_08440	hypothetical protein	.	.	.	.	.	.	.	.	.	yes	.	yes	yes
PADG_11916	hypothetical protein	.	.	TMH:1	sgo:SGO_0966 hsa; streptococcal hemagglutinin	.	.	.	.	.	yes	.	yes	yes
PADG_12242	hypothetical protein	.	.	.	.	.	.	.	.	.	yes	.	yes	yes
PADG_12116	hypothetical protein	.	.	TMH:2	.	.	.	.	.	.	yes	.	yes	yes
PADG_12097	hypothetical protein	.	.	.	.	.	GO:0005622;GO:0009987;GO:0003676	.	.	.	yes	.	yes	yes
PADG_06366	hypothetical protein	.	.	.	.	.	.	.	.	.	yes	.	yes	yes
PADG_02130	GTP cyclohydrolase II	PF00925.15|GTP_cyclohydro2[GTP cyclohydrolase II]	.	.	.	EC:3.5.4.25[GTP cyclohydrolase II.]	GO:0003935;GO:0009231	.	.	.	yes	.	yes	.
PADG_00734	urea carboxylase	PF00289.17|CPSase_L_chain[Carbamoyl-phosphate synthase L chain, N-terminal domain];PF07478.8|Dala_Dala_lig_C[D-ala D-ala ligase C-terminus];PF02682.11|AHS1[Allophanate hydrolase subunit 1];PF00364.17|Biotin_lipoyl[Biotin-requiring enzyme];PF13535.1|ATP-grasp_4[ATP-grasp domain];PF02785.14|Biotin_carb_C[Biotin carboxylase C-terminal domain];PF02786.12|CPSase_L_D2[Carbamoyl-phosphate synthase L cha…	.	.	axy:AXYL_05232 uca; urea carboxylase (EC:6.3.4.6); K01941 urea carboxylase [EC:6.3.4.6]	EC:6.4.1.3[Propionyl-CoA carboxylase.]	GO:0016829;GO:0004658;GO:0005524;GO:0008152;GO:0004847;GO:0009374	.	.	.	yes	.	yes	.
PADG_00783	tRNA pseudouridine(38-40) synthase	TIGR00071[hisT_truA: tRNA pseudouridine(38-40) synthase];PF01416.15|PseudoU_synth_1[tRNA pseudouridine synthase]	.	.	.	.	GO:0031119;GO:0003723;GO:0009982	.	.	.	yes	.	yes	.
PADG_04261	hypothetical protein	PF11443.3|DUF2828[Domain of unknown function (DUF2828)]	.	.	.	.	.	.	.	.	yes	.	yes	.
PADG_04857	hypothetical protein	.	.	.	.	.	.	.	.	.	yes	.	yes	.
PADG_11699	hypothetical protein	.	.	.	.	.	.	.	.	.	yes	.	yes	.
PADG_11901	hypothetical protein	.	.	.	.	.	.	.	.	.	yes	.	yes	.
PADG_12252	hypothetical protein	PF03881.9|Fructosamin_kin[Fructosamine kinase]	.	.	.	.	GO:0016301	.	.	.	yes	.	yes	.
PADG_00308	hypothetical protein	PF00179.21|UQ_con[Ubiquitin-conjugating enzyme]	.	TMH:1	.	EC:6.3.2.19[Ubiquitin--protein ligase.]	GO:0043687;GO:0051246;GO:0004842	ko04141[Protein processing in endoplasmic reticulum];ko05012[Parkinson's disease]	.	.	yes	.	yes	.
PADG_01040	hypothetical protein	PF13923.1|zf-C3HC4_2[Zinc finger, C3HC4 type (RING finger)];PF15227.1|zf-C3HC4_4[zinc finger of C3HC4-type, RING];PF04757.9|Pex2_Pex12[Pex2 / Pex12 amino terminal region]	.	TMH:1	.	.	GO:0007031;GO:0005515;GO:0008270;GO:0005778	.	.	.	yes	.	yes	.
PADG_11708	hypothetical protein	.	.	.	.	.	GO:0055085;GO:0016021;GO:0005488	.	.	.	yes	.	yes	.
PADG_07822	Atypical/ABC1 protein kinase	PF03109.11|ABC1[ABC1 family]	.	.	.	.	.	.	.	.	yes	.	yes	.
PADG_00311	hypothetical protein	PF11951.3|Fungal_trans_2[Fungal specific transcription factor domain]	.	.	.	.	.	.	.	.	yes	.	yes	.
PADG_11186	hypothetical protein	.	.	.	.	.	.	.	.	.	yes	.	yes	.
PADG_00258	hypothetical protein	PF03828.14|PAP_assoc[Cid1 family poly A polymerase]	.	.	.	.	.	.	.	.	yes	.	yes	.
PADG_11697	hypothetical protein	PF13857.1|Ank_5[Ankyrin repeats (many copies)];PF13606.1|Ank_3[Ankyrin repeat];PF12796.2|Ank_2[Ankyrin repeats (3 copies)];PF13637.1|Ank_4[Ankyrin repeats (many copies)];PF00023.25|Ank[Ankyrin repeat]	.	.	.	.	GO:0009116;GO:0003824	.	.	.	yes	.	yes	.
PADG_06884	hypothetical protein	PF01008.12|IF-2B[Initiation factor 2 subunit family]	.	.	.	.	GO:0003743;GO:0044237	.	.	.	yes	.	yes	.
PADG_00650	hypothetical protein	PF07859.8|Abhydrolase_3[alpha/beta hydrolase fold]	.	.	.	.	GO:0016787;GO:0008152	.	.	.	yes	.	yes	.
PADG_12233	hypothetical protein	.	.	.	.	.	.	.	.	.	yes	.	yes	.
PADG_06205	hypothetical protein	.	.	TMH:1	.	.	.	ko00740[Riboflavin metabolism]	.	.	yes	.	yes	.
PADG_04751	hypothetical protein	TIGR01652[ATPase-Plipid: phospholipid-translocating P-type ATPase, flippase];PF13246.1|Hydrolase_like2[Putative hydrolase of sodium-potassium ATPase alpha subunit];TIGR01494[ATPase_P-type: HAD ATPase, P-type, family IC];PF00702.21|Hydrolase[haloacid dehalogenase-like hydrolase];PF00122.15|E1-E2_ATPase[E1-E2 ATPase];PF12710.2|HAD[haloacid dehalogenase-like hydrolase]	.	TMH:9	.	EC:3.6.3.1[Phospholipid-translocating ATPase.]	GO:0000287;GO:0006754;GO:0005524;GO:0015662;GO:0015914;GO:0016021;GO:0004012	.	.	.	yes	.	yes	.
PADG_07617	hypothetical protein	.	.	.	.	.	.	.	.	.	yes	.	yes	.
PADG_12230	hypothetical protein	.	.	.	.	.	.	.	.	.	yes	.	yes	.
PADG_07563	hypothetical protein	PF04818.8|CTD_bind[RNA polymerase II-binding domain.]	.	.	xla:414513 inf2; inverted formin, FH2 and WH2 domain containing	.	.	.	.	.	yes	.	yes	.
PADG_12232	hypothetical protein	.	.	.	.	.	.	.	.	.	yes	.	yes	.
PADG_01766	hypothetical protein	.	.	.	ddi:DDB_G0289151 mybI; myb domain-containing protein	.	GO:0008270;GO:0003676	.	.	.	yes	.	yes	.
PADG_07001	hypothetical protein	.	.	TMH:1	.	.	.	.	.	.	yes	.	yes	.
PADG_05299	hypothetical protein	.	.	.	.	.	.	.	.	.	yes	.	yes	.
PADG_11964	hypothetical protein	.	.	.	.	.	.	.	.	.	yes	.	yes	.
PADG_06114	hypothetical protein	PF09497.5|Med12[Transcription mediator complex subunit Med12]	.	.	.	.	GO:0006357;GO:0016592;GO:0016455	.	.	.	yes	.	yes	.
PADG_04323	hypothetical protein	.	.	.	.	.	GO:0003899;GO:0006350	ko00240[Pyrimidine metabolism];ko03020[RNA polymerase]	.	.	yes	.	yes	.
PADG_01229	hypothetical protein	PF04821.9|TIMELESS[Timeless protein];PF05029.8|TIMELESS_C[Timeless protein C terminal region]	.	.	.	.	GO:0016853;GO:0006974;GO:0007049;GO:0006259	.	.	.	yes	.	yes	.
PADG_02194	hypothetical protein	.	.	.	.	.	.	.	.	.	yes	.	yes	.
PADG_12140	hypothetical protein	.	.	.	.	.	.	.	.	.	yes	.	yes	.
PADG_04906	hypothetical protein	.	.	.	.	.	.	.	.	.	yes	.	yes	.
PADG_00785	ribosomal protein S15	PF00312.17|Ribosomal_S15[Ribosomal protein S15]	.	.	.	.	GO:0005840;GO:0006412;GO:0003735	.	.	.	yes	.	yes	.
PADG_04768	hypothetical protein	PF07778.6|CENP-I[Mis6]	.	.	.	.	.	.	.	.	yes	.	yes	.
PADG_06610	hypothetical protein	PF01187.13|MIF[Macrophage migration inhibitory factor (MIF)]	.	.	.	.	.	.	.	.	yes	.	yes	.
PADG_12150	hypothetical protein	.	.	.	.	.	GO:0003964;GO:0004523;GO:0003676	.	.	.	yes	.	yes	.
PADG_04728	hypothetical protein	.	.	.	.	.	.	.	.	.	yes	.	yes	.
PADG_07125	hypothetical protein	PF05241.7|EBP[Emopamil binding protein]	.	TMH:5	.	.	GO:0005783;GO:0047750;GO:0016021;GO:0016125	.	.	.	yes	.	yes	.
PADG_06078	hypothetical protein	PF00856.23|SET[SET domain]	.	.	ame:727238 ash1; histone-lysine N-methyltransferase ash1; K06101 histone-lysine N-methyltransferase ASH1L [EC:2.1.1.43]	.	GO:0005634;GO:0018024	ko04530[Tight junction]	.	.	yes	.	yes	.
PADG_05013	hypothetical protein	PF04032.11|Rpr2[RNAse P Rpr2/Rpp21/SNM1 subunit domain]	.	.	.	.	.	.	.	.	yes	.	yes	.
PADG_07002	hypothetical protein	PF09462.5|Mus7[Mus7/MMS22 family]	.	.	.	.	.	.	.	.	yes	.	yes	.
PADG_02911	hypothetical protein	PF03061.17|4HBT[Thioesterase superfamily]	.	TMH:1	.	.	.	.	.	.	yes	.	yes	.
PADG_01227	hypothetical protein	.	.	.	.	.	.	.	.	.	yes	.	yes	.
PADG_02129	hypothetical protein	PF12847.2|Methyltransf_18[Methyltransferase domain];PF08242.7|Methyltransf_12[Methyltransferase domain];PF08241.7|Methyltransf_11[Methyltransferase domain];PF13489.1|Methyltransf_23[Methyltransferase domain];PF13847.1|Methyltransf_31[Methyltransferase domain]	.	.	.	.	GO:0008152;GO:0008168	.	.	.	yes	.	yes	.
PADG_03581	hypothetical protein	PF13450.1|NAD_binding_8[NAD(P)-binding Rossmann-like domain];PF00743.14|FMO-like[Flavin-binding monooxygenase-like];PF13738.1|Pyr_redox_3[Pyridine nucleotide-disulphide oxidoreductase]	.	.	sma:SAV_2994 ptlE; monooxygenase	.	GO:0050661;GO:0050660;GO:0004499;GO:0055114	.	.	.	yes	.	yes	.
PADG_01008	hypothetical protein	.	.	.	.	.	.	.	.	.	yes	.	yes	.
PADG_00652	hypothetical protein	.	.	.	.	.	.	.	.	.	yes	.	yes	.
PADG_04763	hypothetical protein	PF10483.4|Elong_Iki1[Elongator subunit Iki1]	.	.	.	.	.	.	.	.	yes	.	yes	.
PADG_12149	hypothetical protein	PF06487.7|SAP18[Sin3 associated polypeptide p18 (SAP18)]	.	.	.	.	GO:0006813;GO:0005249;GO:0005515;GO:0008076	ko03015[mRNA surveillance pathway]	.	.	yes	.	yes	.
PADG_11289	hypothetical protein	.	.	.	.	.	.	.	.	.	yes	.	yes	.
PADG_11732	hypothetical protein	.	.	.	.	.	GO:0050660;GO:0016491	.	.	.	yes	.	yes	.
PADG_07542	hypothetical protein	PF01244.16|Peptidase_M19[Membrane dipeptidase (Peptidase family M19)]	.	.	.	.	GO:0006508;GO:0008239;GO:0008235;GO:0016805	.	.	.	yes	.	yes	.
PADG_04977	hypothetical protein	PF13242.1|Hydrolase_like[HAD-hyrolase-like];PF13419.1|HAD_2[Haloacid dehalogenase-like hydrolase];TIGR01509[HAD-SF-IA-v3: HAD hydrolase, family IA, variant 3]	.	.	.	.	GO:0008152;GO:0016787	.	.	.	yes	.	yes	.
PADG_12186	hypothetical protein	PF12796.2|Ank_2[Ankyrin repeats (3 copies)];PF00023.25|Ank[Ankyrin repeat]	.	.	.	.	.	.	.	.	yes	.	yes	.
PADG_05251	hypothetical protein	.	.	.	.	.	.	.	.	.	yes	.	yes	.
PADG_11060	hypothetical protein	PF01465.15|GRIP[GRIP domain]	.	.	.	.	GO:0008152;GO:0008270;GO:0005622;GO:0008080	.	.	.	yes	.	yes	.
PADG_04132	hypothetical protein	.	.	.	.	.	.	.	.	.	yes	.	yes	.
PADG_03132	hypothetical protein	PF12927.2|DUF3835[Domain of unknown function (DUF3835)];PF13758.1|Prefoldin_3[Prefoldin subunit]	.	.	.	.	.	.	.	.	yes	.	yes	.
PADG_00259	hypothetical protein	.	.	.	.	.	.	.	.	.	yes	.	yes	.
PADG_02662	hypothetical protein	.	.	.	.	.	.	.	.	.	yes	.	yes	.
PADG_01851	hypothetical protein	PF07064.8|RIC1[RIC1]	.	.	.	.	GO:0004252;GO:0006508	.	.	.	yes	.	yes	.
PADG_01435	hypothetical protein	.	.	.	.	.	.	.	.	.	yes	.	yes	.
PADG_01215	hypothetical protein	PF00172.13|Zn_clus[Fungal Zn(2)-Cys(6) binuclear cluster domain]	.	.	.	.	GO:0005634;GO:0006355;GO:0008270;GO:0003700	.	.	.	yes	.	yes	.
PADG_02364	hypothetical protein	.	.	.	.	.	.	.	.	.	yes	.	yes	.
PADG_11900	hypothetical protein	.	.	.	.	.	.	.	.	.	yes	.	yes	.
PADG_11485	hypothetical protein	.	.	.	.	.	.	.	.	.	yes	.	yes	.
PADG_01183	hypothetical protein	PF12847.2|Methyltransf_18[Methyltransferase domain];PF08241.7|Methyltransf_11[Methyltransferase domain];PF13489.1|Methyltransf_23[Methyltransferase domain];PF13847.1|Methyltransf_31[Methyltransferase domain]	.	.	.	.	GO:0008152;GO:0008168	.	.	.	yes	.	yes	.
PADG_07408	hypothetical protein	.	.	.	.	.	GO:0003677;GO:0045449	.	.	.	.	S1B-S1A-PS2-PS3-PS4-Pl	yes	.
PADG_08161	hypothetical protein	PF10067.4|DUF2306[Predicted membrane protein (DUF2306)]	.	TMH:5	.	.	.	.	.	.	.	S1B-S1A-PS2-PS3-PS4	yes	.
PADG_12501	hypothetical protein	PF00098.18|zf-CCHC[Zinc knuckle]	.	.	.	.	GO:0008270;GO:0003676	.	.	.	.	S1B-S1A-PS2-Pl	yes	.
PADG_08502	hypothetical protein	PF01485.16|IBR[IBR domain]	.	.	.	.	GO:0005515;GO:0008270	.	.	.	.	S1B-S1A-PS2	yes	.
PADG_11469	hypothetical protein	PF01137.16|RTC[RNA 3'-terminal phosphate cyclase]	.	.	.	.	GO:0004437	.	.	.	.	S1B-S1A-Pl	yes	.
PADG_04223	hypothetical protein	PF02558.11|ApbA[Ketopantoate reductase PanE/ApbA];PF08546.6|ApbA_C[Ketopantoate reductase PanE/ApbA C terminal]	.	.	.	.	GO:0050661;GO:0015940;GO:0008677;GO:0055114;GO:0005737	.	.	.	.	S1B-S1A	yes	.
PADG_02180	hypothetical protein	.	.	.	.	.	.	.	.	.	.	S1B-S1A	yes	.
PADG_06744	hypothetical protein	PF08241.7|Methyltransf_11[Methyltransferase domain];PF13489.1|Methyltransf_23[Methyltransferase domain]	.	.	.	.	GO:0008152;GO:0008168	.	.	.	.	S1B-Pl	yes	.
PADG_02916	hypothetical protein	PF05147.8|LANC_like[Lanthionine synthetase C-like protein]	.	.	.	.	.	.	.	.	.	S1B-Pl	yes	.
PADG_11949	hypothetical protein	.	.	.	.	.	.	.	.	.	.	S1B	yes	yes
PADG_05841	hypothetical protein	PF01195.14|Pept_tRNA_hydro[Peptidyl-tRNA hydrolase]	.	.	.	.	GO:0006412;GO:0004045	.	.	.	.	S1B	yes	.
PADG_12523	hypothetical protein	.	.	TMH:1	.	.	.	.	.	.	.	S1B	yes	.
PADG_00428	hypothetical protein	PF07690.11|MFS_1[Major Facilitator Superfamily]	.	TMH:10	.	.	GO:0055085	.	.	.	.	S1B	yes	.
PADG_01143	hypothetical protein	.	.	.	.	.	.	.	.	.	.	S1B	yes	.
PADG_05753	hypothetical protein	.	.	.	.	.	.	.	.	.	.	S1B	yes	.
PADG_11680	hypothetical protein	PF10311.4|Ilm1[Increased loss of mitochondrial DNA protein 1]	SigP4[DScore:0.629]	TMH:2	.	.	.	.	.	.	.	S1B	yes	.
PADG_02239	hypothetical protein	.	.	.	.	.	.	.	.	.	.	S1B	yes	.
PADG_12471	hypothetical protein	.	.	.	.	.	GO:0016301	.	.	.	.	S1B	yes	.
PADG_06281	hypothetical protein	PF12697.2|Abhydrolase_6[Alpha/beta hydrolase family];PF00561.15|Abhydrolase_1[alpha/beta hydrolase fold];PF12695.2|Abhydrolase_5[Alpha/beta hydrolase family]	.	.	.	.	GO:0004091	.	.	.	.	S1B	yes	.
PADG_08512	hypothetical protein	.	.	.	.	.	.	.	.	.	.	S1B	yes	.
PADG_00339	hypothetical protein	.	.	.	.	.	.	.	.	.	.	S1B	yes	.
PADG_04208	hypothetical protein	.	.	.	.	.	.	.	.	.	.	S1B	yes	.
PADG_11945	hypothetical protein	PF04851.10|ResIII[Type III restriction enzyme, res subunit]	.	.	.	.	GO:0006396;GO:0003723;GO:0003677;GO:0046872;GO:0004525;GO:0005524;GO:0004386;GO:0009615	.	.	.	.	S1A-PS4	yes	.
PADG_08682	hypothetical protein	.	.	.	.	.	GO:0003676	.	.	.	.	S1A-PS2-PS3-PS4-Pl	yes	.
PADG_05300	hypothetical protein	PF12697.2|Abhydrolase_6[Alpha/beta hydrolase family];PF12695.2|Abhydrolase_5[Alpha/beta hydrolase family]	.	.	.	.	GO:0003824	.	.	.	.	S1A-Pl	yes	yes
PADG_04017	hypothetical protein	.	.	.	.	.	.	.	.	.	.	S1A-Pl	yes	.
PADG_06596	hypothetical protein	PF00005.22|ABC_tran[ABC transporter];PF12848.2|ABC_tran_2[ABC transporter]	.	.	ddi:DDB_G0267436 abcF4; hypothetical protein	.	GO:0005524;GO:0016887	.	.	.	.	S1A-Pl	yes	.
PADG_12002	hypothetical protein	PF01585.18|G-patch[G-patch domain];PF01424.17|R3H[R3H domain];PF03184.14|DDE_1[DDE superfamily endonuclease]	.	.	.	.	GO:0005622;GO:0003676	.	.	.	.	S1A-Pl	yes	.
PADG_11271	hypothetical protein	PF13391.1|HNH_2[HNH endonuclease]	.	.	.	.	.	.	.	.	.	S1A	yes	yes
PADG_12133	hypothetical protein	.	.	.	.	.	.	.	.	.	.	S1A	yes	yes
PADG_11683	hypothetical protein	PF00004.24|AAA[ATPase family associated with various cellular activities (AAA)]	.	.	.	.	GO:0005524;GO:0017111	.	.	.	.	S1A	yes	yes
PADG_06982	hypothetical protein	PF02133.10|Transp_cyt_pur[Permease for cytosine/purines, uracil, thiamine, allantoin]	.	TMH:8	.	.	GO:0015205;GO:0016020;GO:0055085;GO:0015931	.	.	.	.	S1A	yes	.
PADG_06035	hypothetical protein	PF00079.15|Serpin[Serpin (serine protease inhibitor)]	.	.	.	.	GO:0004867	.	.	.	.	S1A	yes	.
PADG_01196	hypothetical protein	.	.	.	.	.	.	.	.	.	.	S1A	yes	.
PADG_12098	hypothetical protein	.	.	.	.	.	.	.	.	.	.	S1A	yes	.
PADG_07969	hypothetical protein	.	.	.	.	.	.	.	.	.	.	S1A	yes	.
PADG_03676	hypothetical protein	PF14441.1|OTT_1508_deam[OTT_1508-like deaminase]	.	.	.	.	.	.	.	.	.	S1A	yes	.
PADG_07043	hypothetical protein	PF00400.27|WD40[WD domain, G-beta repeat]	.	.	.	.	.	.	.	.	.	S1A	yes	.
PADG_12436	hypothetical protein	.	.	.	.	.	.	.	.	.	.	S1A	yes	.
PADG_06702	hypothetical protein	PF00155.16|Aminotran_1_2[Aminotransferase class I and II]	.	.	.	.	GO:0009058;GO:0008483;GO:0030170	.	.	.	.	S1A	yes	.
PADG_03916	hypothetical protein	.	.	.	.	.	GO:0005488	.	.	.	.	S1A	yes	.
PADG_07525	hypothetical protein	PF10306.4|FLILHELTA[Hypothetical protein FLILHELTA]	.	.	.	.	.	.	.	.	.	S1A	yes	.
PADG_08390	hypothetical protein	.	.	.	.	.	.	.	.	.	.	S1A	yes	.
PADG_03705	hypothetical protein	PF13857.1|Ank_5[Ankyrin repeats (many copies)];PF13606.1|Ank_3[Ankyrin repeat];PF12796.2|Ank_2[Ankyrin repeats (3 copies)];PF13637.1|Ank_4[Ankyrin repeats (many copies)];PF01048.15|PNP_UDP_1[Phosphorylase superfamily];PF05729.7|NACHT[NACHT domain];PF00023.25|Ank[Ankyrin repeat]	.	.	.	.	GO:0009116;GO:0003824	.	.	.	.	S1A	yes	.
PADG_06428	hypothetical protein	.	.	.	.	.	GO:0008270;GO:0003676	.	.	.	.	S1A	yes	.
PADG_07635	hypothetical protein	.	.	.	.	.	.	.	.	.	.	S1A	yes	.
PADG_06372	hypothetical protein	PF13391.1|HNH_2[HNH endonuclease]	.	.	.	.	.	.	.	.	.	PS4-Pl	yes	yes
PADG_01623	ribosomal protein L30	PF00327.15|Ribosomal_L30[Ribosomal protein L30p/L7e];TIGR01308[rpmD_bact: ribosomal protein L30]	.	.	.	.	GO:0015934;GO:0006412;GO:0003735	.	.	.	.	PS4-Pl	yes	.
PADG_11553	hypothetical protein	PF00069.20|Pkinase[Protein kinase domain]	.	.	.	.	GO:0004713;GO:0005524;GO:0006468	.	.	.	.	PS4-Pl	yes	.
PADG_08038	hypothetical protein	.	.	.	.	.	.	.	.	.	.	PS4	yes	yes
PADG_12033	hypothetical protein	PF01266.19|DAO[FAD dependent oxidoreductase];PF00890.19|FAD_binding_2[FAD binding domain]	.	TMH:1	xla:444438 gpd2; glycerol-3-phosphate dehydrogenase 2 (mitochondrial) (EC:1.1.5.3); K00111 glycerol-3-phosphate dehydrogenase [EC:1.1.5.3]	.	GO:0009331;GO:0006072;GO:0005488;GO:0055114;GO:0004368	.	.	.	.	PS4	yes	yes
PADG_11087	hypothetical protein	.	.	.	.	.	.	.	.	.	.	PS4	yes	.
PADG_01467	hypothetical protein	.	SigP4[DScore:0.597]	.	.	.	.	.	.	.	.	PS4	yes	.
PADG_02788	hypothetical protein	.	.	.	.	.	.	.	.	.	.	PS4	yes	.
PADG_11053	hypothetical protein	.	.	TMH:1	.	.	.	.	.	.	.	PS4	yes	.
PADG_00502	hypothetical protein	PF00083.19|Sugar_tr[Sugar (and other) transporter]	.	TMH:8	.	.	GO:0008643;GO:0055085;GO:0016021;GO:0022891	.	.	.	.	PS4	yes	.
PADG_11560	hypothetical protein	.	.	.	.	.	.	.	.	.	.	PS4	yes	.
PADG_11756	hypothetical protein	PF00884.18|Sulfatase[Sulfatase]	.	.	pap:PSPA7_0263 atsA; arylsulfatase; K01130 arylsulfatase [EC:3.1.6.1]	.	GO:0005634;GO:0008152;GO:0005829;GO:0004065	.	.	.	.	PS3-PS4	yes	.
PADG_00837	hypothetical protein	PF01553.16|Acyltransferase[Acyltransferase]	.	TMH:3	.	.	GO:0008415;GO:0008152	ko00564[Glycerophospholipid metabolism]	.	.	.	PS3-Pl	yes	.
PADG_00817	hypothetical protein	.	.	.	.	.	.	.	.	.	.	PS3-Pl	yes	.
PADG_02004	hypothetical protein	.	.	.	.	.	GO:0005515	.	.	.	.	PS3	yes	yes
PADG_12431	hypothetical protein	.	.	.	.	.	.	.	.	.	.	PS3	yes	yes
PADG_04660	hypothetical protein	PF06011.7|TRP[Transient receptor potential (TRP) ion channel]	.	TMH:7	.	.	.	.	.	.	.	PS3	yes	yes
PADG_03348	hypothetical protein	.	.	.	.	.	.	.	.	.	.	PS3	yes	yes
PADG_11311	hypothetical protein	.	.	.	.	.	GO:0006072;GO:0004370	.	.	.	.	PS3	yes	.
PADG_11294	hypothetical protein	.	.	.	.	.	.	.	.	.	.	PS3	yes	.
PADG_02250	hypothetical protein	.	.	.	.	.	.	.	.	.	.	PS3	yes	.
PADG_00403	hypothetical protein	PF00067.17|p450[Cytochrome P450]	.	TMH:1	.	.	GO:0009055;GO:0020037;GO:0004497;GO:0055114	.	.	.	.	PS3	yes	.
PADG_07661	hypothetical protein	.	.	.	.	.	.	.	.	.	.	PS3	yes	.
PADG_11154	hypothetical protein	PF01179.15|Cu_amine_oxid[Copper amine oxidase, enzyme domain]	.	.	.	.	GO:0046872;GO:0008152;GO:0016491	.	.	.	.	PS3	yes	.
PADG_11303	hypothetical protein	.	.	.	sbh:SBI_00935 bga4; beta-mannosidase; K15855 exo-1,4-beta-D-glucosaminidase [EC:3.2.1.165]	.	GO:0004553;GO:0005975	.	.	.	.	PS3	yes	.
PADG_07053	hypothetical protein	PF00675.15|Peptidase_M16[Insulinase (Peptidase family M16)]	.	.	.	.	GO:0046872;GO:0006508;GO:0004222	.	.	.	.	PS2-PS4	yes	.
PADG_11930	hypothetical protein	.	.	.	.	.	.	.	.	.	.	PS2-PS3-PS4	yes	yes
PADG_00021	hypothetical protein	.	.	.	.	.	.	.	.	.	.	PS2	yes	yes
PADG_12358	hypothetical protein	.	.	.	.	.	.	.	.	.	.	PS2	yes	yes
PADG_08089	hypothetical protein	PF00249.26|Myb_DNA-binding[Myb-like DNA-binding domain]	.	.	.	.	GO:0005634;GO:0003677;GO:0045449	.	.	.	.	PS2	yes	yes
PADG_03937	hypothetical protein	PF08030.7|NAD_binding_6[Ferric reductase NAD binding domain];PF08022.7|FAD_binding_8[FAD-binding domain]	.	TMH:2	.	.	GO:0009055;GO:0005506;GO:0016021;GO:0050660;GO:0055114;GO:0016491	.	.	.	.	PS2	yes	yes
PADG_11189	hypothetical protein	PF00069.20|Pkinase[Protein kinase domain]	.	.	.	.	GO:0005524;GO:0004672;GO:0006468	.	.	.	.	PS2	yes	yes
PADG_03364	hypothetical protein	.	.	.	.	.	.	.	.	.	.	PS2	yes	yes
PADG_07266	hypothetical protein	.	.	.	.	.	.	.	.	.	.	PS2	yes	yes
PADG_08720	hypothetical protein	.	.	.	.	.	.	.	.	.	.	PS2	yes	.
PADG_12470	hypothetical protein	.	.	.	.	.	GO:0016301	.	.	.	.	PS2	yes	.
PADG_04425	hypothetical protein	.	.	.	.	.	.	.	.	.	.	PS2	yes	.
PADG_11262	hypothetical protein	.	.	.	.	.	.	.	.	.	.	PS2	yes	.
PADG_11971	hypothetical protein	.	.	.	.	.	GO:0016769	.	.	.	.	PS2	yes	.
PADG_02779	hypothetical protein	.	.	.	.	.	.	.	.	.	.	PS2	yes	.
PADG_11558	hypothetical protein	.	.	.	.	.	.	.	.	.	.	PS2	yes	.
PADG_12453	hypothetical protein	.	.	.	.	.	GO:0006259	.	.	.	.	PS2	yes	.
PADG_02115	hypothetical protein	.	.	.	.	.	.	.	.	.	.	PS2	yes	.
PADG_04794	hypothetical protein	.	.	.	.	.	.	.	.	.	.	PS2	yes	.
PADG_11325	hypothetical protein	.	.	.	.	.	.	.	.	.	.	PS2	yes	.
PADG_06406	hypothetical protein	.	.	.	.	.	.	.	.	.	.	PS2	yes	.
PADG_04373	hypothetical protein	.	.	.	.	.	.	.	.	.	.	PS2	yes	.
PADG_06246	hypothetical protein	PF06087.7|Tyr-DNA_phospho[Tyrosyl-DNA phosphodiesterase]	.	.	dre:571485 tdp1; tyrosyl-DNA phosphodiesterase 1; K10862 tyrosyl-DNA phosphodiesterase 1 [EC:3.1.4.-]	.	GO:0005634;GO:0008081;GO:0006281	.	.	.	.	PS2	yes	.
PADG_03012	hypothetical protein	PF11917.3|DUF3435[Protein of unknown function (DUF3435)]	.	.	.	.	.	.	.	.	.	PS2	yes	.
PADG_01692	hypothetical protein	.	.	.	.	.	.	.	.	.	.	PS2	yes	.
PADG_11808	hypothetical protein	.	.	.	.	.	.	.	.	.	.	PS2	yes	.
PADG_04332	hypothetical protein	PF00107.21|ADH_zinc_N[Zinc-binding dehydrogenase];PF08240.7|ADH_N[Alcohol dehydrogenase GroES-like domain];PF13602.1|ADH_zinc_N_2[Zinc-binding dehydrogenase]	.	.	.	.	GO:0008270;GO:0055114;GO:0016491	ko00561[Glycerolipid metabolism];ko00930[Caprolactam degradation]	.	.	.	PS2	yes	.
PADG_01988	hypothetical protein	.	SigP4[DScore:0.722]	TMH:1	.	.	.	.	.	.	.	PS2	yes	.
PADG_05471	hypothetical protein	PF07690.11|MFS_1[Major Facilitator Superfamily];PF06609.8|TRI12[Fungal trichothecene efflux pump (TRI12)]	.	TMH:14	lbc:LACBIDRAFT_236212 msf1; member of the major facilitator superfamily	.	GO:0055085	.	.	.	.	PS2	yes	.
PADG_11822	hypothetical protein	PF03378.10|CAS_CSE1[CAS/CSE protein, C-terminus];PF08506.5|Cse1[Cse1];PF03810.14|IBN_N[Importin-beta N-terminal domain];PF01053.15|Cys_Met_Meta_PP[Cys/Met metabolism PLP-dependent enzyme]	.	.	.	.	GO:0006886;GO:0008262;GO:0005634;GO:0008283;GO:0005737	.	.	.	.	PS2	yes	.
PADG_11369	hypothetical protein	PF06293.9|Kdo[Lipopolysaccharide kinase (Kdo/WaaP) family]	.	.	.	.	.	.	.	.	.	PS2	yes	.
PADG_12422	hypothetical protein	.	.	.	.	.	.	.	.	.	.	Pl	yes	yes
PADG_08462	hypothetical protein	PF12796.2|Ank_2[Ankyrin repeats (3 copies)];PF13637.1|Ank_4[Ankyrin repeats (many copies)];PF00023.25|Ank[Ankyrin repeat]	.	.	.	.	.	.	.	.	.	Pl	yes	yes
PADG_11421	histone H2A.Z	PF00125.19|Histone[Core histone H2A/H2B/H3/H4]	.	.	smp:SMAC_04116 hta1; HTA1 protein; K11251 histone H2A	.	GO:0005634;GO:0003677;GO:0006334;GO:0045449;GO:0000786;GO:0016568	.	.	.	.	Pl	yes	yes
PADG_06833	hypothetical protein	PF00271.26|Helicase_C[Helicase conserved C-terminal domain];PF00270.24|DEAD[DEAD/DEAH box helicase]	.	.	.	.	GO:0009098;GO:0005634;GO:0005524;GO:0003852;GO:0008026;GO:0003676	.	.	.	.	Pl	yes	yes
PADG_11773	hypothetical protein	.	.	.	.	.	.	.	.	.	.	Pl	yes	yes
PADG_04804	hypothetical protein	.	.	.	.	.	.	.	.	.	.	Pl	yes	yes
PADG_11589	hypothetical protein	.	.	TMH:1	.	.	GO:0055085;GO:0006865;GO:0016021;GO:0015171	.	.	.	.	Pl	yes	yes
PADG_04358	hypothetical protein	.	.	.	.	.	.	.	.	.	.	Pl	yes	.
PADG_01353	hypothetical protein	.	.	.	.	.	.	.	.	.	.	Pl	yes	.
PADG_05962	hypothetical protein	.	.	.	.	.	GO:0016740	.	.	.	.	Pl	yes	.
PADG_06940	hypothetical protein	PF12861.2|zf-Apc11[Anaphase-promoting complex subunit 11 RING-H2 finger];PF12678.2|zf-rbx1[RING-H2 zinc finger];PF14369.1|zf-RING_3[zinc-finger];PF13639.1|zf-RING_2[Ring finger domain]	.	.	.	.	GO:0005515;GO:0008270	.	.	.	.	Pl	yes	.
PADG_11724	hypothetical protein	.	.	TMH:1	.	.	.	.	.	.	.	Pl	yes	.
PADG_02809	hypothetical protein	TIGR00886[2A0108: nitrite transporter];PF07690.11|MFS_1[Major Facilitator Superfamily]	.	TMH:11	rsn:RSPO_m00789 narK; Transporter; K02575 MFS transporter, NNP family, nitrate/nitrite transporter	.	GO:0055085;GO:0016021;GO:0015698;GO:0015103	.	.	.	.	Pl	yes	.
PADG_03861	hypothetical protein	.	.	.	.	.	.	.	.	.	.	Pl	yes	.
PADG_02426	hypothetical protein	.	.	.	.	.	.	.	.	.	.	Pl	yes	.
PADG_11031	hypothetical protein	.	.	.	.	.	.	.	.	.	.	Pl	yes	.
PADG_06036	hypothetical protein	PF10275.4|Peptidase_C65[Peptidase C65 Otubain]	.	.	.	.	.	.	.	.	.	Pl	yes	.
PADG_11755	hypothetical protein	.	.	.	.	.	GO:0008152;GO:0008484	.	.	.	.	Pl	yes	.
PADG_03585	hypothetical protein	.	.	.	.	.	.	.	.	.	.	Pl	yes	.
PADG_07776	hypothetical protein	.	.	.	.	.	.	.	.	.	.	Pl	yes	.
PADG_01305	argininosuccinate lyase	PF00206.15|Lyase_1[Lyase];PF14698.1|ASL_C2[Argininosuccinate lyase C-terminal];TIGR00838[argH: argininosuccinate lyase]	.	.	.	EC:4.3.2.1[Argininosuccinate lyase.]	GO:0004056;GO:0042450;GO:0005737	ko00330[Arginine and proline metabolism]	.	.	.	Pl	yes	.
PADG_07015	hypothetical protein	PF12796.2|Ank_2[Ankyrin repeats (3 copies)];PF00023.25|Ank[Ankyrin repeat]	.	TMH:1	.	.	GO:0008270;GO:0003676	.	.	.	.	Pl	yes	.
PADG_08687	hypothetical protein	.	.	.	.	.	.	.	.	.	.	Pl	yes	.
PADG_11327	hypothetical protein	.	.	.	.	.	.	.	.	.	.	Pl	yes	.
PADG_03187	hypothetical protein	.	.	.	.	.	.	.	.	.	.	Pl	yes	.
PADG_08222	hypothetical protein	.	.	.	.	.	.	.	.	.	.	Pl	yes	.
PADG_00374	hypothetical protein	.	.	.	.	.	.	.	.	.	.	Pl	yes	.
PADG_12466	hypothetical protein	.	.	.	.	.	.	.	.	.	.	Pl	yes	.
PADG_11465	hypothetical protein	PF13418.1|Kelch_4[Galactose oxidase, central domain]	.	TMH:1	.	.	.	.	.	.	.	Pl	yes	.
PADG_11263	hypothetical protein	.	.	.	.	.	.	.	.	.	.	Pl	yes	.
PADG_02607	hypothetical protein	PF00533.21|BRCT[BRCA1 C Terminus (BRCT) domain];PF00644.15|PARP[Poly(ADP-ribose) polymerase catalytic domain];PF02877.9|PARP_reg[Poly(ADP-ribose) polymerase, regulatory domain];PF05406.10|WGR[WGR domain]	.	.	.	.	GO:0005622;GO:0003950;GO:0006471	.	.	.	.	Pl	yes	.
PADG_03907	hypothetical protein	.	.	.	dme:Dmel_CG6875 asp; abnormal spindle	.	.	.	.	.	.	Pl	yes	.
PADG_04033	hypothetical protein	.	.	.	pen:PSEEN3052 ccd; cytosine deaminase (EC:3.5.4.1); K01485 cytosine deaminase [EC:3.5.4.1]	.	GO:0008270;GO:0004131	ko00330[Arginine and proline metabolism]	.	.	.	Pl	yes	.
PADG_00435	hypothetical protein	.	.	TMH:1	.	.	GO:0008152;GO:0003824	.	.	.	.	Pl	yes	.
PADG_01511	hypothetical protein	PF09995.4|DUF2236[Uncharacterized protein conserved in bacteria (DUF2236)]	.	.	.	.	.	.	.	.	.	Pl	yes	.
PADG_12376	hypothetical protein	.	.	.	.	.	.	.	.	.	.	Pl	yes	.
PADG_08588	hypothetical protein	.	.	.	.	.	.	.	.	.	.	Pl	yes	.
PADG_01661	hypothetical protein	.	.	TMH:6	.	.	.	.	.	.	.	Pl	yes	.
PADG_11519	hypothetical protein	.	.	.	.	.	.	.	.	.	.	Pl	yes	.
PADG_00850	hypothetical protein	.	.	.	.	.	.	.	.	.	.	Pl	yes	.
PADG_05960	hypothetical protein	.	.	TMH:6	.	.	.	.	.	.	.	Pl	yes	.
PADG_04624	hypothetical protein	.	.	.	.	.	.	.	.	.	.	Pl	yes	.
PADG_07595	hypothetical protein	.	.	.	.	.	.	.	.	.	.	Pl	yes	.
PADG_07769	hypothetical protein	.	.	.	.	.	.	.	.	.	.	Pl	yes	.
PADG_02178	hypothetical protein	PF00248.16|Aldo_ket_red[Aldo/keto reductase family]	.	.	lbi:LEPBI_I2448 dkgA; 2,5-diketo-D-gluconic acid reductase A (EC:1.1.1.274)	.	GO:0055114;GO:0016491	ko00591[Linoleic acid metabolism];ko00363[Bisphenol degradation];ko00650[Butanoate metabolism];ko00625[Chloroalkane and chloroalkene degradation]	.	.	.	Pl	yes	.
PADG_02070	hypothetical protein	.	.	.	.	.	GO:0005622;GO:0008270	.	.	.	.	Pl	yes	.
PADG_01394	hypothetical protein	.	SigP4[DScore:0.889]	TMH:1	.	.	.	.	.	.	.	Pl	yes	.
PADG_00938	hypothetical protein	.	.	.	.	.	.	.	.	.	.	Pl	yes	.
PADG_12456	hypothetical protein	.	.	.	.	.	.	.	.	.	.	Pl	yes	.
PADG_04319	V-type ATPase, G subunit	TIGR01147[V_ATP_synt_G: V-type ATPase, G subunit];PF03179.10|V-ATPase_G[Vacuolar (H+)-ATPase G subunit]	.	.	.	EC:3.6.3.14[H(+)-transporting two-sector ATPase.]	GO:0016820;GO:0016471;GO:0015992	.	.	.	.	Pl	yes	.
PADG_01975	hypothetical protein	.	.	.	.	.	.	.	.	.	.	Pl	yes	.
PADG_03701	hypothetical protein	PF07808.8|RED_N[RED-like protein N-terminal region]	.	.	.	.	GO:0005634	.	.	.	.	Pl	yes	.
PADG_04240	hypothetical protein	.	.	.	.	.	.	.	.	.	.	Pl	yes	.
PADG_06930	hypothetical protein	.	.	TMH:4	.	.	.	.	.	.	.	Pl	yes	.
PADG_12219	hypothetical protein	.	.	.	.	.	.	.	.	.	.	Pl	yes	.
PADG_11383	hypothetical protein	.	.	.	.	.	.	.	.	.	.	Pl	yes	.
PADG_11522	hypothetical protein	.	.	.	.	.	.	.	.	.	.	Pl	yes	.
PADG_11359	hypothetical protein	PF11754.3|Velvet[Velvet factor]	.	.	.	.	.	.	.	.	.	Pl	yes	.
PADG_08663	hypothetical protein	.	.	TMH:1	.	.	GO:0055085	.	.	.	.	Pl	yes	.
PADG_04385	hypothetical protein	.	.	.	.	.	GO:0005975;GO:0016810	.	.	.	.	Pl	yes	.
PADG_06398	hypothetical protein	.	.	.	.	.	.	.	.	.	.	Pl	yes	.
PADG_03631	hypothetical protein	PF00300.17|His_Phos_1[Histidine phosphatase superfamily (branch 1)]	.	.	.	.	GO:0006464;GO:0016881;GO:0005622;GO:0019941	.	.	.	.	Pl	yes	.
PADG_11828	hypothetical protein	PF01636.18|APH[Phosphotransferase enzyme family];PF01633.15|Choline_kinase[Choline/ethanolamine kinase]	.	.	.	.	GO:0016740	.	.	.	.	Pl	yes	.
PADG_03352	hypothetical protein	PF00270.24|DEAD[DEAD/DEAH box helicase]	.	.	dme:Dmel_CG9748 bel; belle (EC:3.6.1.3); K11594 ATP-dependent RNA helicase [EC:3.6.4.13]	.	GO:0005524;GO:0008026;GO:0003676	.	.	.	.	Pl	yes	.
PADG_11395	hypothetical protein	PF04882.7|Peroxin-3[Peroxin-3];PF00999.16|Na_H_Exchanger[Sodium/hydrogen exchanger family]	.	TMH:13	.	.	GO:0055085;GO:0016021;GO:0006812;GO:0015299	.	.	.	.	Pl	yes	.
PADG_12443	hypothetical protein	.	.	.	.	.	.	.	.	.	.	Pl	yes	.
PADG_06132	hypothetical protein	.	.	TMH:1	.	.	.	.	.	.	.	Pl	yes	.
PADG_02684	hypothetical protein	.	.	.	.	.	.	.	.	.	.	Pl	yes	.
PADG_12028	hypothetical protein	.	.	TMH:2	.	.	.	.	.	.	.	Pl	yes	.
PADG_01266	hypothetical protein	.	.	.	.	.	.	.	.	.	.	Pl	yes	.
PADG_11851	hypothetical protein	.	.	.	.	.	.	.	.	.	.	Pl	yes	.
PADG_08059	hypothetical protein	.	.	.	.	.	.	.	.	.	.	Pl	yes	.
PADG_02666	hypothetical protein	.	.	.	.	.	.	.	.	.	.	.	yes	yes
PADG_11274	hypothetical protein	.	.	.	.	.	.	.	.	.	.	.	yes	yes
PADG_07218	hypothetical protein	.	.	.	.	.	.	.	.	.	.	.	yes	yes
PADG_04284	hypothetical protein	.	.	.	.	.	.	.	.	.	.	.	yes	yes
PADG_06448	hypothetical protein	.	.	.	.	.	.	.	.	.	.	.	yes	yes
PADG_11826	hypothetical protein	.	.	.	.	.	.	.	.	.	.	.	yes	yes
PADG_11268	hypothetical protein	.	.	.	.	.	.	.	.	.	.	.	yes	yes
PADG_03564	hypothetical protein	PF02809.15|UIM[Ubiquitin interaction motif];PF00790.14|VHS[VHS domain];PF01363.16|FYVE[FYVE zinc finger]	.	.	.	.	GO:0006886;GO:0008270	ko04145[Phagosome]	.	.	.	.	yes	yes
PADG_07087	hypothetical protein	.	.	.	.	.	GO:0003677	.	.	.	.	.	yes	yes
PADG_02542	hypothetical protein	.	.	.	.	.	.	.	.	.	.	.	yes	yes
PADG_08280	hypothetical protein	PF08432.5|Vfa1[AAA-ATPase Vps4-associated protein 1]	.	.	.	.	.	.	.	.	.	.	yes	yes
PADG_02928	hypothetical protein	.	.	.	.	.	.	.	.	.	.	.	yes	yes
PADG_03868	hypothetical protein	PF07522.9|DRMBL[DNA repair metallo-beta-lactamase];PF00753.22|Lactamase_B[Metallo-beta-lactamase superfamily];PF12706.2|Lactamase_B_2[Beta-lactamase superfamily domain]	.	.	.	.	GO:0016787	.	.	.	.	.	yes	yes
PADG_03938	serine/threonine protein kinase	PF00069.20|Pkinase[Protein kinase domain];PF07714.12|Pkinase_Tyr[Protein tyrosine kinase]	.	.	.	.	GO:0005524;GO:0004672;GO:0006468	.	.	.	.	.	yes	yes
PADG_07432	hypothetical protein	PF03517.8|Voldacs[Regulator of volume decrease after cellular swelling]	.	.	.	.	.	.	.	.	.	.	yes	yes
PADG_07815	hypothetical protein	PF00085.15|Thioredoxin[Thioredoxin]	SigP4[DScore:0.627]	TMH:1	vcn:VOLCADRAFT_116630 dnj3; molecular chaperone	.	GO:0016853;GO:0045454	.	.	.	.	.	yes	yes
PADG_00993	hypothetical protein	PF00854.16|PTR2[POT family]	.	TMH:11	.	.	GO:0006857;GO:0016021;GO:0005215	.	.	.	.	.	yes	yes
PADG_12032	hypothetical protein	.	.	.	acs:100551888 gpd2; glycerol-3-phosphate dehydrogenase 2 (mitochondrial); K00111 glycerol-3-phosphate dehydrogenase [EC:1.1.5.3]	.	GO:0009331;GO:0006072;GO:0055114;GO:0004368	.	.	.	.	.	yes	yes
PADG_12147	hypothetical protein	PF00810.13|ER_lumen_recept[ER lumen protein retaining receptor]	.	TMH:5	.	.	GO:0005783;GO:0046923;GO:0004872;GO:0016021;GO:0015031;GO:0006621	.	.	.	.	.	yes	yes
PADG_05696	hypothetical protein	PF01841.14|Transglut_core[Transglutaminase-like superfamily]	.	.	.	.	.	.	.	.	.	.	yes	yes
PADG_12420	hypothetical protein	.	.	.	.	.	.	.	.	.	.	.	yes	yes
PADG_03566	hypothetical protein	.	.	TMH:1	.	.	.	.	.	.	.	.	yes	yes
PADG_08272	hypothetical protein	.	SigP4[DScore:0.557]	.	.	.	GO:0016021	.	.	.	.	.	yes	yes
PADG_06469	hypothetical protein	PF02854.14|MIF4G[MIF4G domain];PF02847.12|MA3[MA3 domain]	.	.	.	.	GO:0016070;GO:0005515	.	.	.	.	.	yes	yes
PADG_03563	hypothetical protein	PF00443.24|UCH[Ubiquitin carboxyl-terminal hydrolase];PF13423.1|UCH_1[Ubiquitin carboxyl-terminal hydrolase]	.	.	.	.	GO:0006511;GO:0004221	.	.	.	.	.	yes	yes
PADG_07382	hypothetical protein	.	.	.	.	.	.	.	.	.	.	.	yes	yes
PADG_08268	hypothetical protein	.	.	.	.	.	.	.	.	.	.	.	yes	yes
PADG_06907	hypothetical protein	.	.	.	.	.	.	.	.	.	.	.	yes	yes
PADG_12132	hypothetical protein	.	.	.	.	.	.	.	.	.	.	.	yes	yes
PADG_07710	hypothetical protein	.	.	.	.	.	GO:0005488	.	.	.	.	.	yes	yes
PADG_08373	hypothetical protein	PF04627.8|ATP-synt_Eps[Mitochondrial ATP synthase epsilon chain]	.	.	.	EC:3.6.3.14[H(+)-transporting two-sector ATPase.]	GO:0015986;GO:0000275;GO:0046961;GO:0046933	ko05016[Huntington's disease];ko05010[Alzheimer's disease];ko05012[Parkinson's disease]	.	.	.	.	yes	yes
PADG_00020	hypothetical protein	PF08550.5|DUF1752[Fungal protein of unknown function (DUF1752)]	.	.	.	.	.	.	.	.	.	.	yes	yes
PADG_06191	hypothetical protein	PF01715.12|IPPT[IPP transferase];PF12171.3|zf-C2H2_jaz[Zinc-finger double-stranded RNA-binding];PF12874.2|zf-met[Zinc-finger of C2H2 type]	.	.	ddi:DDB_G0291528 iptB; hypothetical protein; K00791 tRNA dimethylallyltransferase [EC:2.5.1.75]	.	GO:0005524;GO:0008270;GO:0016779;GO:0005622;GO:0004811;GO:0008033	.	.	.	.	.	yes	yes
PADG_07707	hypothetical protein	.	.	.	.	.	.	.	.	.	.	.	yes	yes
PADG_07084	hypothetical protein	PF00004.24|AAA[ATPase family associated with various cellular activities (AAA)];PF05496.7|RuvB_N[Holliday junction DNA helicase ruvB N-terminus];PF07728.9|AAA_5[AAA domain (dynein-related subfamily)]	.	.	.	.	GO:0005524;GO:0017111	.	.	.	.	.	yes	yes
PADG_01122	hypothetical protein	PF00069.20|Pkinase[Protein kinase domain]	.	.	.	.	GO:0004713;GO:0005524;GO:0006468	.	.	.	.	.	yes	yes
PADG_08274	hypothetical protein	.	.	.	.	.	.	.	.	.	.	.	yes	yes
PADG_07709	hypothetical protein	PF03980.9|Nnf1[Nnf1]	.	.	.	.	.	.	.	.	.	.	yes	yes
PADG_07231	hypothetical protein	.	.	.	.	.	.	.	.	.	.	.	yes	yes
PADG_04548	hypothetical protein	.	.	.	.	.	.	.	.	.	.	.	yes	yes
PADG_05598	hypothetical protein	.	.	.	.	.	.	.	.	.	.	.	yes	yes
PADG_02134	hypothetical protein	PF00515.23|TPR_1[Tetratricopeptide repeat];PF04733.9|Coatomer_E[Coatomer epsilon subunit]	.	.	zma:541811 cop2; coatomer protein2	.	GO:0030126;GO:0005515;GO:0005198;GO:0006890	.	.	.	.	.	yes	yes
PADG_06017	hypothetical protein	PF12681.2|Glyoxalase_2[Glyoxalase-like domain]	.	.	.	.	.	.	.	.	.	.	yes	yes
PADG_00394	hypothetical protein	.	.	.	.	.	.	.	.	.	.	.	yes	yes
PADG_06255	hypothetical protein	.	.	.	.	.	GO:0003677	.	.	.	.	.	yes	yes
PADG_12146	hypothetical protein	.	.	.	.	.	GO:0046923;GO:0004872;GO:0016021;GO:0006621	.	.	.	.	.	yes	yes
PADG_06633	hypothetical protein	PF00201.13|UDPGT[UDP-glucoronosyl and UDP-glucosyl transferase];PF03033.15|Glyco_transf_28[Glycosyltransferase family 28 N-terminal domain]	.	.	.	.	GO:0030259;GO:0005975;GO:0016758	.	.	.	.	.	yes	yes
PADG_11935	hypothetical protein	PF00098.18|zf-CCHC[Zinc knuckle]	.	.	.	.	GO:0008270;GO:0003676	.	.	.	.	.	yes	yes
PADG_01465	hypothetical protein	.	.	.	.	.	.	.	.	.	.	.	yes	yes
PADG_05986	hypothetical protein	PF08621.5|RPAP1_N[RPAP1-like, N-terminal];PF08620.5|RPAP1_C[RPAP1-like, C-terminal]	.	.	.	.	.	.	.	.	.	.	yes	yes
PADG_05511	hypothetical protein	.	.	.	.	.	.	.	.	.	.	.	yes	yes
PADG_05623	hypothetical protein	.	.	.	.	.	.	.	.	.	.	.	yes	yes
PADG_07343	hypothetical protein	.	.	.	.	.	.	.	.	.	.	.	yes	yes
PADG_05301	cystathionine beta-synthase	PF00291.20|PALP[Pyridoxal-phosphate dependent enzyme];PF00571.23|CBS[CBS domain];TIGR01137[cysta_beta: cystathionine beta-synthase]	.	.	ddi:DDB_G0267386 cysB; cystathionine beta-synthase; K01697 cystathionine beta-synthase [EC:4.2.1.22]	EC:4.2.1.22[Cystathionine beta-synthase.]	GO:0019343;GO:0006535;GO:0004122;GO:0030170;GO:0005737	ko00270[Cysteine and methionine metabolism]	.	.	.	.	yes	yes
PADG_11706	hypothetical protein	PF09334.6|tRNA-synt_1g[tRNA synthetases class I (M)];PF00133.17|tRNA-synt_1[tRNA synthetases class I (I, L, M and V)]	.	.	lxx:Lxx17520 metG; methionyl-tRNA synthetase (EC:6.1.1.10); K01874 methionyl-tRNA synthetase [EC:6.1.1.10]	.	GO:0005524;GO:0004825;GO:0006431;GO:0005737	.	.	.	.	.	yes	yes
PADG_01827	hypothetical protein	.	.	.	.	.	.	.	.	.	.	.	yes	yes
PADG_07105	arginine-tRNA ligase	PF05746.10|DALR_1[DALR anticodon binding domain];PF00750.14|tRNA-synt_1d[tRNA synthetases class I (R)];TIGR00456[argS: arginine--tRNA ligase]	.	.	ddi:DDB_G0272867 argS1; arginine-tRNA ligase; K01887 arginyl-tRNA synthetase [EC:6.1.1.19]	EC:6.1.1.19[Arginine--tRNA ligase.]	GO:0004814;GO:0005524;GO:0055114;GO:0006420;GO:0005737;GO:0016491	.	.	.	.	.	yes	yes
PADG_11612	hypothetical protein	.	.	.	.	.	.	.	.	.	.	.	yes	yes
PADG_06753	hypothetical protein	PF08583.5|Cmc1[Cytochrome c oxidase biogenesis protein Cmc1 like]	.	.	.	.	.	.	.	.	.	.	yes	yes
PADG_00277	hypothetical protein	.	.	.	.	.	.	.	.	.	.	.	yes	yes
PADG_03220	hypothetical protein	.	.	.	.	.	.	.	.	.	.	.	yes	yes
PADG_07436	hypothetical protein	.	.	TMH:1	.	.	.	.	.	.	.	.	yes	yes
PADG_11037	hypothetical protein	.	.	TMH:1	.	.	.	.	.	.	.	.	yes	yes
PADG_01597	hypothetical protein	PF02582.9|DUF155[Uncharacterised ACR, YagE family COG1723]	.	TMH:1	.	.	.	.	.	.	.	.	yes	yes
PADG_06481	hypothetical protein	.	.	.	pau:PA14_29420 ysgA; hypothetical protein; K01061 carboxymethylenebutenolidase [EC:3.1.1.45]	.	.	ko00623[Toluene degradation];ko00364[Fluorobenzoate degradation]	.	.	.	.	yes	yes
PADG_04443	hypothetical protein	PF02891.15|zf-MIZ[MIZ/SP-RING zinc finger]	.	.	.	.	GO:0009055;GO:0008270	.	.	.	.	.	yes	yes
PADG_11974	hypothetical protein	.	.	.	.	.	.	.	.	.	.	.	yes	yes
PADG_07906	hypothetical protein	.	.	TMH:7	.	.	.	.	.	.	.	.	yes	yes
PADG_11633	hypothetical protein	PF07859.8|Abhydrolase_3[alpha/beta hydrolase fold]	.	.	.	.	GO:0004198;GO:0006508;GO:0005622	.	.	.	.	.	yes	yes
PADG_01792	hypothetical protein	.	.	.	.	.	.	.	.	.	.	.	yes	yes
PADG_11867	hypothetical protein	.	.	.	.	.	GO:0055085	.	.	.	.	.	yes	yes
PADG_11966	hypothetical protein	.	.	.	.	.	.	.	.	.	.	.	yes	yes
PADG_03591	hypothetical protein	PF00271.26|Helicase_C[Helicase conserved C-terminal domain];PF00176.18|SNF2_N[SNF2 family N-terminal domain]	.	.	.	.	GO:0003677;GO:0005524;GO:0004386	.	.	.	.	.	yes	yes
PADG_07086	hypothetical protein	.	.	.	.	.	.	.	.	.	.	.	yes	yes
PADG_11299	hypothetical protein	PF04499.10|SAPS[SIT4 phosphatase-associated protein]	.	.	.	.	.	.	.	.	.	.	yes	yes
PADG_02143	hypothetical protein	.	.	.	.	.	.	.	.	.	.	.	yes	yes
PADG_07464	hypothetical protein	PF00005.22|ABC_tran[ABC transporter];PF12698.2|ABC2_membrane_3[ABC-2 family transporter protein]	.	TMH:15	.	.	GO:0005524;GO:0016887	.	.	.	.	.	yes	yes
PADG_03565	hypothetical protein	.	.	.	.	.	.	.	.	.	.	.	yes	yes
PADG_12192	hypothetical protein	.	.	.	.	.	.	.	.	.	.	.	yes	yes
PADG_01596	hypothetical protein	.	.	.	.	.	GO:0003677;GO:0045449	.	.	.	.	.	yes	yes
PADG_07194	hypothetical protein	.	.	.	.	.	.	.	.	.	.	.	yes	yes
PADG_07396	hypothetical protein	PF13086.1|AAA_11[AAA domain];PF13245.1|AAA_19[Part of AAA domain];PF13087.1|AAA_12[AAA domain]	SigP4[DScore:0.704]	.	.	.	GO:0004386	.	.	.	.	.	yes	yes
PADG_05276	hypothetical protein	PF03473.12|MOSC[MOSC domain];PF03476.11|MOSC_N[MOSC N-terminal beta barrel domain]	.	.	.	.	GO:0030151;GO:0003824;GO:0030170	.	.	.	.	.	yes	yes
PADG_11688	hypothetical protein	.	.	.	.	.	.	.	.	.	.	.	yes	yes
PADG_04842	hypothetical protein	.	.	.	sne:SPN23F_17820 psrP; cell wall surface anchored protein	.	.	.	.	.	.	.	yes	yes
PADG_12134	hypothetical protein	.	.	.	.	.	GO:0004527;GO:0005622;GO:0003676	.	.	.	.	.	yes	yes
PADG_01081	hypothetical protein	PF06428.6|Sec2p[GDP/GTP exchange factor Sec2p]	.	.	.	.	.	.	.	.	.	.	yes	yes
PADG_02106	hypothetical protein	.	.	.	.	.	GO:0004713;GO:0004674;GO:0005524;GO:0006468	.	.	.	.	.	yes	yes
PADG_08215	hypothetical protein	PF04935.7|SURF6[Surfeit locus protein 6];PF15459.1|RRP14[60S ribosome biogenesis protein Rrp14]	.	.	.	.	.	.	.	.	.	.	yes	yes
PADG_01740	hypothetical protein	PF02826.14|2-Hacid_dh_C[D-isomer specific 2-hydroxyacid dehydrogenase, NAD binding domain];PF06999.7|Suc_Fer-like[Sucrase/ferredoxin-like]	.	.	.	.	.	.	.	.	.	.	yes	yes
PADG_02620	hypothetical protein	.	.	.	.	.	.	.	.	.	.	.	yes	yes
PADG_07372	hypothetical protein	.	.	.	.	.	.	.	.	.	.	.	yes	yes
PADG_06832	hypothetical protein	.	SigP4[DScore:0.568]	.	.	.	.	.	.	.	.	.	yes	yes
PADG_11456	hypothetical protein	PF01179.15|Cu_amine_oxid[Copper amine oxidase, enzyme domain]	.	.	.	.	GO:0008131;GO:0005507;GO:0048038;GO:0009308;GO:0055114	.	.	.	.	.	yes	yes
PADG_07109	hypothetical protein	.	.	.	.	.	.	.	.	.	.	.	yes	yes
PADG_01116	hypothetical protein	.	.	.	.	.	.	.	.	.	.	.	yes	yes
PADG_07117	hypothetical protein	.	.	TMH:1	.	.	.	.	.	.	.	.	yes	yes
PADG_00319	hypothetical protein	.	.	.	dre:100359398 rnf6; ring finger protein (C3H2C3 type) 6	.	.	.	.	.	.	.	yes	yes
PADG_08299	hypothetical protein	PF13136.1|DUF3984[Protein of unknown function (DUF3984)]	.	.	.	.	.	.	.	.	.	.	yes	yes
PADG_11426	hypothetical protein	PF00067.17|p450[Cytochrome P450]	.	.	.	.	GO:0005506;GO:0016491	.	.	.	.	.	yes	yes
PADG_04843	hypothetical protein	PF02301.13|HORMA[HORMA domain]	.	.	.	.	GO:0008270;GO:0007067	.	.	.	.	.	yes	yes
PADG_00320	hypothetical protein	.	.	.	.	.	.	.	.	.	.	.	yes	yes
PADG_11700	hypothetical protein	.	.	.	.	.	.	.	.	.	.	.	yes	yes
PADG_05754	hypothetical protein	.	.	.	.	.	.	.	.	.	.	.	yes	yes
PADG_02543	hypothetical protein	PF12720.2|DUF3807[Protein of unknown function (DUF3807)]	.	.	.	.	.	.	.	.	.	.	yes	yes
PADG_11457	hypothetical protein	PF02727.11|Cu_amine_oxidN2[Copper amine oxidase, N2 domain];PF01179.15|Cu_amine_oxid[Copper amine oxidase, enzyme domain]	.	.	.	.	GO:0008131;GO:0005507;GO:0048038;GO:0009308;GO:0055114	.	.	.	.	.	yes	yes
PADG_07381	hypothetical protein	PF11799.3|IMS_C[impB/mucB/samB family C-terminal domain];PF00817.15|IMS[impB/mucB/samB family]	.	.	.	.	GO:0003887;GO:0003684;GO:0006281	.	.	.	.	.	yes	yes
PADG_00106	hypothetical protein	PF01663.17|Phosphodiest[Type I phosphodiesterase / nucleotide pyrophosphatase]	.	TMH:1	.	.	GO:0008152;GO:0016787	.	.	.	.	.	yes	yes
PADG_07399	hypothetical protein	PF00179.21|UQ_con[Ubiquitin-conjugating enzyme]	.	.	.	EC:6.3.2.19[Ubiquitin--protein ligase.]	GO:0043687;GO:0019787;GO:0019941;GO:0051246	.	.	.	.	.	yes	yes
PADG_11685	hypothetical protein	.	.	.	.	.	.	.	.	.	.	.	yes	yes
PADG_03696	hypothetical protein	PF14608.1|zf-CCCH_2[Zinc finger C-x8-C-x5-C-x3-H type]	.	.	.	.	.	.	.	.	.	.	yes	.
PADG_08693	hypothetical protein	.	.	.	.	.	.	.	.	.	.	.	yes	.
PADG_12088	hypothetical protein	.	.	.	.	.	.	.	.	.	.	.	yes	.
PADG_06538	hypothetical protein	.	.	.	.	.	.	.	.	.	.	.	yes	.
PADG_04424	hypothetical protein	.	.	TMH:1	.	.	GO:0008565;GO:0005743;GO:0015031	.	.	.	.	.	yes	.
PADG_02948	hypothetical protein	.	.	.	.	.	.	.	.	.	.	.	yes	.
PADG_04264	hypothetical protein	PF00703.16|Glyco_hydro_2[Glycosyl hydrolases family 2];PF02837.13|Glyco_hydro_2_N[Glycosyl hydrolases family 2, sugar binding domain]	.	.	.	.	GO:0043169;GO:0004553;GO:0005975	ko04142[Lysosome]	.	.	.	.	yes	.
PADG_01231	hypothetical protein	.	.	.	.	.	.	.	.	.	.	.	yes	.
PADG_11477	hypothetical protein	PF00173.23|Cyt-b5[Cytochrome b5-like Heme/Steroid binding domain]	.	.	.	.	GO:0020037;GO:0015930;GO:0010181;GO:0006537;GO:0055114	.	.	.	.	.	yes	.
PADG_12521	hypothetical protein	.	.	.	.	.	.	.	.	.	.	.	yes	.
PADG_00525	hypothetical protein	PF04791.11|LMBR1[LMBR1-like membrane protein]	.	TMH:9	.	.	GO:0005515;GO:0006915	.	.	.	.	.	yes	.
PADG_00347	hypothetical protein	PF07690.11|MFS_1[Major Facilitator Superfamily]	.	TMH:9	.	.	GO:0055085	.	.	.	.	.	yes	.
PADG_11973	hypothetical protein	.	.	.	.	.	.	.	.	.	.	.	yes	.
PADG_07312	hypothetical protein	PF13659.1|Methyltransf_26[Methyltransferase domain];PF01564.12|Spermine_synth[Spermine/spermidine synthase]	.	.	.	.	GO:0003824	.	.	.	.	.	yes	.
PADG_00757	hypothetical protein	.	.	.	.	.	.	.	.	.	.	.	yes	.
PADG_05132	hypothetical protein	.	.	.	.	.	.	.	.	.	.	.	yes	.
PADG_11052	hypothetical protein	.	.	.	.	.	.	.	.	.	.	.	yes	.
PADG_11903	hypothetical protein	.	.	.	.	.	.	.	.	.	.	.	yes	.
PADG_01843	hypothetical protein	PF00501.23|AMP-binding[AMP-binding enzyme];PF00975.15|Thioesterase[Thioesterase domain];PF00550.20|PP-binding[Phosphopantetheine attachment site]	.	.	rsn:RSPO_m00935 fadD; acyl-CoA synthetase	.	GO:0009058;GO:0048037;GO:0000036;GO:0016788;GO:0016874	.	.	.	.	.	yes	.
PADG_11536	hypothetical protein	PF05199.8|GMC_oxred_C[GMC oxidoreductase]	.	.	.	.	GO:0016614;GO:0050660;GO:0006066	.	.	.	.	.	yes	.
PADG_01333	hypothetical protein	.	.	.	.	.	.	.	.	.	.	.	yes	.
PADG_07838	hypothetical protein	PF04506.8|Rft-1[Rft protein]	.	TMH:11	xtr:780289 rft1; RFT1 homolog; K06316 oligosaccharidyl-lipid flippase family	.	GO:0005319;GO:0006869;GO:0016021	.	.	.	.	.	yes	.
PADG_11667	hypothetical protein	.	.	.	.	.	.	.	.	.	.	.	yes	.
PADG_11278	hypothetical protein	.	.	.	.	.	GO:0003676	.	.	.	.	.	yes	.
PADG_12060	hypothetical protein	.	.	.	.	.	.	.	.	.	.	.	yes	.
PADG_02931	hypothetical protein	PF03190.10|Thioredox_DsbH[Protein of unknown function, DUF255]	.	.	.	.	GO:0003824	.	.	.	.	.	yes	.
PADG_04435	hypothetical protein	PF01083.17|Cutinase[Cutinase];PF08237.6|PE-PPE[PE-PPE domain]	SigP4[DScore:0.761]	.	.	.	GO:0008152;GO:0005576;GO:0050525	.	.	.	.	.	yes	.
PADG_05092	hypothetical protein	PF00076.17|RRM_1[RNA recognition motif. (a.k.a. RRM, RBD, or RNP domain)]	.	.	.	.	GO:0000166;GO:0003676	.	.	.	.	.	yes	.
PADG_04344	hypothetical protein	PF00773.14|RNB[RNB domain]	.	.	syp:SYNPCC7002_A0574 rnb; ribonuclease II; K01147 exoribonuclease II [EC:3.1.13.1]	.	GO:0003723;GO:0004540	.	.	.	.	.	yes	.
PADG_08400	hypothetical protein	PF00385.19|Chromo[Chromo (CHRromatin Organisation MOdifier) domain]	.	.	.	.	GO:0005634;GO:0006333;GO:0003682;GO:0000785	.	.	.	.	.	yes	.
PADG_06587	hypothetical protein	.	.	.	.	.	GO:0006164;GO:0003824	.	.	.	.	.	yes	.
PADG_07960	hypothetical protein	PF00335.15|Tetraspannin[Tetraspanin family]	.	TMH:4	.	.	GO:0016021	.	.	.	.	.	yes	.
PADG_01872	hypothetical protein	.	.	.	.	.	.	.	.	.	.	.	yes	.
PADG_01787	hypothetical protein	PF00388.14|PI-PLC-X[Phosphatidylinositol-specific phospholipase C, X domain]	.	.	.	.	GO:0016829;GO:0007242;GO:0004629;GO:0006629	.	.	.	.	.	yes	.
PADG_08228	hypothetical protein	.	.	.	.	.	.	.	.	.	.	.	yes	.
PADG_04371	hypothetical protein	.	SigP4[DScore:0.791]	TMH:1	.	.	.	.	.	.	.	.	yes	.
PADG_07762	pre-mRNA-splicing factor cwc22	PF02854.14|MIF4G[MIF4G domain];PF02847.12|MA3[MA3 domain]	.	.	.	.	GO:0006397;GO:0005515;GO:0005681;GO:0008380;GO:0005737	.	.	.	.	.	yes	.
PADG_06131	BUD32 protein kinase	PF00069.20|Pkinase[Protein kinase domain]	.	.	ddi:DDB_G0279977 bud32; BUD32 family protein kinase; K08851 TP53 regulating kinase [EC:2.7.11.1]	.	GO:0043229;GO:0004713;GO:0005524;GO:0006468	.	.	.	.	.	yes	.
PADG_04428	hypothetical protein	PF00172.13|Zn_clus[Fungal Zn(2)-Cys(6) binuclear cluster domain]	.	.	.	.	GO:0005634;GO:0006355;GO:0008270;GO:0003700	.	.	.	.	.	yes	.
PADG_01859	hypothetical protein	.	.	.	.	.	GO:0016301	.	.	.	.	.	yes	.
PADG_03964	hypothetical protein	PF01557.13|FAA_hydrolase[Fumarylacetoacetate (FAA) hydrolase family]	.	.	dat:HRM2_37700 hpcE; protein HpcE	.	GO:0016787;GO:0008152	.	.	.	.	.	yes	.
PADG_12101	hypothetical protein	.	.	TMH:2	.	.	.	.	.	.	.	.	yes	.
PADG_00640	hypothetical protein	.	.	TMH:3	.	.	.	.	.	.	.	.	yes	.
PADG_04024	hypothetical protein	.	.	.	.	.	.	.	.	.	.	.	yes	.
PADG_07135	hypothetical protein	PF00153.22|Mito_carr[Mitochondrial carrier protein]	.	TMH:3	.	.	GO:0055085;GO:0016021;GO:0005488	.	.	.	.	.	yes	.
PADG_01950	hypothetical protein	PF00707.17|IF3_C[Translation initiation factor IF-3, C-terminal domain]	.	.	.	.	GO:0006413;GO:0003743	.	.	.	.	.	yes	.
PADG_04496	hypothetical protein	PF01585.18|G-patch[G-patch domain];PF13893.1|RRM_5[RNA recognition motif. (a.k.a. RRM, RBD, or RNP domain)]	.	.	.	.	GO:0000166;GO:0005622;GO:0003676	.	.	.	.	.	yes	.
PADG_01236	hypothetical protein	.	.	.	.	.	.	.	.	.	.	.	yes	.
PADG_08630	hypothetical protein	.	.	TMH:1	.	.	.	.	.	.	.	.	yes	.
PADG_00065	hypothetical protein	PF06839.7|zf-GRF[GRF zinc finger]	.	.	.	.	.	.	.	.	.	.	yes	.
PADG_00770	hypothetical protein	PF14881.1|Tubulin_3[Tubulin domain];PF10644.4|Misat_Tub_SegII[Misato Segment II tubulin-like domain]	.	.	.	.	.	.	.	.	.	.	yes	.
PADG_12087	hypothetical protein	.	.	.	.	.	GO:0008270;GO:0003676	.	.	.	.	.	yes	.
PADG_00847	hypothetical protein	.	.	.	.	.	.	.	.	.	.	.	yes	.
PADG_03616	hypothetical protein	PF00067.17|p450[Cytochrome P450]	.	.	.	.	GO:0009055;GO:0020037;GO:0004497;GO:0055114	ko00903[Limonene and pinene degradation];ko00945[Stilbenoid, diarylheptanoid and gingerol biosynthesis];ko00627[Aminobenzoate degradation];ko00624[Polycyclic aromatic hydrocarbon degradation]	.	.	.	.	yes	.
PADG_03567	hypothetical protein	PF13540.1|RCC1_2[Regulator of chromosome condensation (RCC1) repeat];PF00415.13|RCC1[Regulator of chromosome condensation (RCC1) repeat];PF00651.26|BTB[BTB/POZ domain];PF13637.1|Ank_4[Ankyrin repeats (many copies)]	.	.	.	.	GO:0005515	.	.	.	.	.	yes	.
PADG_12381	hypothetical protein	PF00996.13|GDI[GDP dissociation inhibitor]	.	.	.	.	GO:0043087;GO:0016740	.	.	.	.	.	yes	.
PADG_01073	palmitoyltransferase pfa3	.	.	TMH:1	.	.	GO:0008270;GO:0016740	.	.	.	.	.	yes	.
PADG_02054	hypothetical protein	.	.	.	.	.	GO:0005488	.	.	.	.	.	yes	.
PADG_06780	hypothetical protein	.	.	.	.	.	GO:0005634;GO:0006355;GO:0008270;GO:0003700	.	.	.	.	.	yes	.
PADG_00578	hypothetical protein	.	SigP4[DScore:0.489]	.	.	.	.	.	.	.	.	.	yes	.
PADG_00408	hypothetical protein	.	.	.	.	.	.	.	.	.	.	.	yes	.
PADG_06656	hypothetical protein	PF10336.4|DUF2420[Protein of unknown function (DUF2420)]	.	.	.	.	.	.	.	.	.	.	yes	.
PADG_11494	hypothetical protein	PF01156.14|IU_nuc_hydro[Inosine-uridine preferring nucleoside hydrolase]	.	.	nde:NIDE0314 rih; inosine-uridine preferring nucleoside hydrolase (EC:3.2.2.1); K01239 purine nucleosidase [EC:3.2.2.1]	.	GO:0016798	.	.	.	.	.	yes	.
PADG_00494	hypothetical protein	PF06441.7|EHN[Epoxide hydrolase N terminus]	.	.	.	.	GO:0016020;GO:0004301;GO:0009636	ko04976[Bile secretion]	.	.	.	.	yes	.
PADG_06611	hypothetical protein	PF01661.16|Macro[Macro domain]	.	.	.	.	GO:0016787	.	.	.	.	.	yes	.
PADG_04231	hypothetical protein	PF07986.7|TBCC[Tubulin binding cofactor C]	.	.	.	.	GO:0005488	.	.	.	.	.	yes	.
PADG_04239	hypothetical protein	PF00515.23|TPR_1[Tetratricopeptide repeat];PF13181.1|TPR_8[Tetratricopeptide repeat];PF13414.1|TPR_11[TPR repeat];PF13174.1|TPR_6[Tetratricopeptide repeat];PF07719.12|TPR_2[Tetratricopeptide repeat];PF13176.1|TPR_7[Tetratricopeptide repeat]	.	.	.	.	GO:0005488	.	.	.	.	.	yes	.
PADG_11559	hypothetical protein	.	.	.	.	.	.	.	.	.	.	.	yes	.
PADG_02349	hypothetical protein	PF00400.27|WD40[WD domain, G-beta repeat]	.	.	.	.	.	.	.	.	.	.	yes	.
PADG_00882	hypothetical protein	PF03169.10|OPT[OPT oligopeptide transporter protein];TIGR00728[OPT_sfam: oligopeptide transporter, OPT superfamily]	.	TMH:13	.	.	GO:0055085	.	.	.	.	.	yes	.
PADG_11520	hypothetical protein	.	.	.	.	.	.	.	.	.	.	.	yes	.
PADG_12529	hypothetical protein	.	.	.	.	.	.	.	.	.	.	.	yes	.
PADG_00249	hypothetical protein	PF04616.9|Glyco_hydro_43[Glycosyl hydrolases family 43]	.	.	sma:SAV_6381 xynD; endo-1,4-beta-xylanase	.	GO:0004553;GO:0005975	.	.	.	.	.	yes	.
PADG_03655	hypothetical protein	PF04931.8|DNA_pol_phi[DNA polymerase phi]	.	.	.	.	GO:0003677;GO:0003887;GO:0006350	.	.	.	.	.	yes	.
PADG_03536	hypothetical protein	PF08164.7|TRAUB[Apoptosis-antagonizing transcription factor, C-terminal];PF13339.1|AATF-Che1[Apoptosis antagonizing transcription factor]	.	.	.	.	GO:0005634	.	.	.	.	.	yes	.
PADG_00500	hypothetical protein	PF14616.1|DUF4451[Domain of unknown function (DUF4451)]	.	.	.	.	.	.	.	.	.	.	yes	.
PADG_01472	hypothetical protein	PF10294.4|Methyltransf_16[Putative methyltransferase]	.	.	.	.	GO:0016740	.	.	.	.	.	yes	.
PADG_07250	hypothetical protein	.	.	.	.	.	.	.	.	.	.	.	yes	.
PADG_05745	hypothetical protein	PF04130.8|Spc97_Spc98[Spc97 / Spc98 family]	.	.	.	.	GO:0000922;GO:0000226;GO:0005815	.	.	.	.	.	yes	.
PADG_03923	hypothetical protein	.	.	.	.	.	.	.	.	.	.	.	yes	.
PADG_08739	protein png1	PF01841.14|Transglut_core[Transglutaminase-like superfamily];PF03835.10|Rad4[Rad4 transglutaminase-like domain]	.	.	.	EC:3.5.1.52[Peptide-N(4)-(N-acetyl-beta-glucosaminyl)asparagine amidase.]	GO:0046872	.	.	.	.	.	yes	.
PADG_05248	hypothetical protein	PF12751.2|Vac7[Vacuolar segregation subunit 7]	.	TMH:1	.	.	.	.	.	.	.	.	yes	.
PADG_00118	hypothetical protein	.	.	.	.	.	.	.	.	.	.	.	yes	.
PADG_12270	hypothetical protein	.	SigP4[DScore:0.586]	.	.	.	.	.	.	.	.	.	yes	.
PADG_03970	hypothetical protein	.	.	.	.	.	.	.	.	.	.	.	yes	.
PADG_11144	hypothetical protein	.	.	.	.	.	GO:0005634;GO:0006355;GO:0008270;GO:0043565;GO:0003700	.	.	.	.	.	yes	.
PADG_03997	hypothetical protein	.	.	.	.	.	.	.	.	.	.	.	yes	.
PADG_06455	hypothetical protein	.	.	.	.	.	.	.	.	.	.	.	yes	.
PADG_06271	hypothetical protein	.	.	.	.	.	.	.	.	.	.	.	yes	.
PADG_04818	hypothetical protein	PF00638.13|Ran_BP1[RanBP1 domain]	.	.	sne:SPN23F_17820 psrP; cell wall surface anchored protein	.	GO:0046907	.	.	.	.	.	yes	.
PADG_05881	hypothetical protein	PF01490.13|Aa_trans[Transmembrane amino acid transporter protein]	.	TMH:8	.	.	GO:0016021	.	.	.	.	.	yes	.
PADG_01397	hypothetical protein	.	.	.	.	.	.	.	.	.	.	.	yes	.
PADG_11540	hypothetical protein	.	.	.	.	.	.	.	.	.	.	.	yes	.
PADG_03270	hypothetical protein	.	.	.	.	.	.	.	.	.	.	.	yes	.
PADG_08370	hypothetical protein	.	.	.	.	.	.	.	.	.	.	.	yes	.
PADG_11502	hypothetical protein	.	.	.	.	.	.	.	.	.	.	.	yes	.
PADG_11120	hypothetical protein	.	.	.	.	.	GO:0005622;GO:0008270;GO:0003676	.	.	.	.	.	yes	.
PADG_07304	hypothetical protein	PF00501.23|AMP-binding[AMP-binding enzyme];PF13193.1|AMP-binding_C[AMP-binding enzyme C-terminal domain]	.	TMH:1	.	EC:6.2.1.3[Long-chain-fatty-acid--CoA ligase.]	GO:0008152;GO:0016874	.	.	.	.	.	yes	.
PADG_03119	hypothetical protein	PF12231.3|Rif1_N[Rap1-interacting factor 1 N terminal]	.	.	.	.	.	.	.	.	.	.	yes	.
PADG_11184	hypothetical protein	.	.	.	.	.	.	.	.	.	.	.	yes	.
PADG_01614	hypothetical protein	.	.	TMH:1	.	.	.	.	.	.	.	.	yes	.
PADG_04346	hypothetical protein	PF00071.17|Ras[Ras family]	.	.	.	.	GO:0016020;GO:0007165;GO:0005525;GO:0003924	.	.	.	.	.	yes	.
PADG_06550	hypothetical protein	PF04116.8|FA_hydroxylase[Fatty acid hydroxylase superfamily]	.	TMH:2	.	.	GO:0005783;GO:0005506;GO:0006633;GO:0055114;GO:0016491	.	.	.	.	.	yes	.
PADG_12435	hypothetical protein	.	.	.	.	.	.	.	.	.	.	.	yes	.
PADG_05346	hypothetical protein	PF14791.1|DNA_pol_B_thumb[DNA polymerase beta thumb];PF10391.4|DNA_pol_lambd_f[Fingers domain of DNA polymerase lambda];PF14716.1|HHH_8[Helix-hairpin-helix domain];PF14792.1|DNA_pol_B_palm[DNA polymerase beta palm]	.	.	.	.	GO:0003677;GO:0003887;GO:0006281;GO:0006260;GO:0005622	.	.	.	.	.	yes	.
PADG_06996	hypothetical protein	.	.	.	.	.	.	.	.	.	.	.	yes	.
PADG_11348	hypothetical protein	.	.	.	.	.	.	.	.	.	.	.	yes	.
PADG_08224	hypothetical protein	.	.	.	.	.	.	.	.	.	.	.	yes	.
PADG_12351	hypothetical protein	.	.	.	.	.	.	.	.	.	.	.	yes	.
PADG_00570	hypothetical protein	PF00005.22|ABC_tran[ABC transporter];PF00664.18|ABC_membrane[ABC transporter transmembrane region]	.	TMH:8	.	.	GO:0055085;GO:0005524;GO:0016021;GO:0042626	.	.	.	.	.	yes	.
PADG_11511	hypothetical protein	.	.	.	.	.	.	.	.	.	.	.	yes	.
PADG_06231	hypothetical protein	PF01565.18|FAD_binding_4[FAD binding domain]	SigP4[DScore:0.563]	.	.	.	GO:0050660;GO:0016491	.	.	.	.	.	yes	.
PADG_08247	hypothetical protein	.	.	.	.	.	.	.	.	.	.	.	yes	.
PADG_06612	hypothetical protein	PF09415.5|CENP-X[CENP-S associating Centromere protein X]	.	.	.	.	.	.	.	.	.	.	yes	.
PADG_11521	hypothetical protein	.	.	.	.	.	.	.	.	.	.	.	yes	.
PADG_12434	hypothetical protein	.	.	.	.	.	.	.	.	.	.	.	yes	.
PADG_11839	hypothetical protein	.	.	.	.	.	.	.	.	.	.	.	yes	.
PADG_06959	hypothetical protein	.	SigP4[DScore:0.798]	TMH:1	.	.	.	.	.	.	.	.	yes	.
PADG_02044	hypothetical protein	.	.	.	.	.	.	.	.	.	.	.	yes	.
PADG_06701	hypothetical protein	PF07690.11|MFS_1[Major Facilitator Superfamily]	.	TMH:11	.	.	GO:0055085	.	.	.	.	.	yes	.
PADG_05219	hypothetical protein	.	.	.	.	.	.	.	.	.	.	.	yes	.
PADG_01523	hypothetical protein	.	.	.	pcs:Pc22g03220 wetA; regulator protein wetA-Penicillium chrysogenum	.	.	.	.	.	.	.	yes	.
PADG_00657	hypothetical protein	.	.	.	.	.	.	.	.	.	.	.	yes	.
PADG_00695	hypothetical protein	PF01454.14|MAGE[MAGE family]	.	.	.	.	.	.	.	.	.	.	yes	.
PADG_00633	hypothetical protein	PF00533.21|BRCT[BRCA1 C Terminus (BRCT) domain];PF12738.2|PTCB-BRCT[twin BRCT domain];PF03031.13|NIF[NLI interacting factor-like phosphatase];TIGR02250[FCP1_euk: FCP1-like phosphatase, phosphatase domain]	.	.	.	EC:3.1.3.16[Phosphoprotein phosphatase.]	GO:0005634;GO:0004721	.	.	.	.	.	yes	.
PADG_06969	hypothetical protein	.	.	.	.	.	.	.	.	.	.	.	yes	.
PADG_00801	hypothetical protein	.	.	.	.	.	GO:0016740	.	.	.	.	.	yes	.
PADG_07098	hypothetical protein	.	SigP4[DScore:0.508]	TMH:1	.	.	.	.	.	.	.	.	yes	.
PADG_04583	hypothetical protein	.	.	.	.	.	.	.	.	.	.	.	yes	.
PADG_07161	hypothetical protein	.	SigP4[DScore:0.770]	TMH:1	.	.	.	.	.	.	.	.	yes	.
PADG_12121	hypothetical protein	.	.	.	.	.	.	.	.	.	.	.	yes	.
PADG_07499	hypothetical protein	.	.	.	ame:724515 mud; mushroom body defect	.	.	.	.	.	.	.	yes	.
PADG_02400	hypothetical protein	.	.	TMH:12	.	.	.	.	.	.	.	.	yes	.
PADG_01790	hypothetical protein	PF03604.8|DNA_RNApol_7kD[DNA directed RNA polymerase, 7 kDa subunit]	.	TMH:2	.	.	GO:0003899;GO:0003677;GO:0006350	ko04623[Cytosolic DNA-sensing pathway];ko05016[Huntington's disease];ko00240[Pyrimidine metabolism];ko03020[RNA polymerase]	.	.	.	.	yes	.
PADG_11210	hypothetical protein	.	.	.	.	.	.	.	.	.	.	.	yes	.
PADG_04677	hypothetical protein	.	.	.	.	.	.	.	.	.	.	.	yes	.
PADG_08231	hypothetical protein	PF00790.14|VHS[VHS domain];PF03127.9|GAT[GAT domain];PF02883.15|Alpha_adaptinC2[Adaptin C-terminal domain]	.	.	.	.	GO:0006886;GO:0005515;GO:0030131;GO:0016192;GO:0044431	.	.	.	.	.	yes	.
PADG_05593	hypothetical protein	PF15496.1|DUF4646[Domain of unknown function (DUF4646)]	.	TMH:1	.	.	.	.	.	.	.	.	yes	.
PADG_11975	hypothetical protein	.	.	.	.	.	.	.	.	.	.	.	yes	.
PADG_11962	hypothetical protein	.	.	.	.	.	.	.	.	.	.	.	yes	.
PADG_07064	hypothetical protein	PF06747.8|CHCH[CHCH domain]	.	.	.	.	.	.	.	.	.	.	yes	.
PADG_00421	hypothetical protein	.	.	.	.	.	.	.	.	.	.	.	yes	.
PADG_02165	hypothetical protein	TIGR00800[ncs1: NCS1 nucleoside transporter family];PF02133.10|Transp_cyt_pur[Permease for cytosine/purines, uracil, thiamine, allantoin]	.	TMH:11	.	.	GO:0015205;GO:0016020;GO:0055085;GO:0015931	.	.	.	.	.	yes	.
PADG_03243	hypothetical protein	PF14661.1|HAUS6_N[HAUS augmin-like complex subunit 6 N-terminus]	.	.	.	.	.	.	.	.	.	.	yes	.
PADG_03122	hypothetical protein	.	.	TMH:1	.	.	.	.	.	.	.	.	yes	.
PADG_01731	hypothetical protein	.	SigP4[DScore:0.904]	.	.	.	.	.	.	.	.	.	yes	.
PADG_05782	hypothetical protein	.	.	.	.	.	.	.	.	.	.	.	yes	.
PADG_00788	ATP-dependent rRNA helicase SPB4	PF00271.26|Helicase_C[Helicase conserved C-terminal domain];PF13959.1|DUF4217[Domain of unknown function (DUF4217)];PF00270.24|DEAD[DEAD/DEAH box helicase]	.	.	.	EC:3.6.4.13[RNA helicase.]	GO:0003723;GO:0005524;GO:0005730;GO:0006364;GO:0008026	.	.	.	.	.	yes	.
PADG_05312	hypothetical protein	.	.	.	.	.	GO:0005515	.	.	.	.	.	yes	.
PADG_00369	hypothetical protein	PF00248.16|Aldo_ket_red[Aldo/keto reductase family]	.	.	.	.	GO:0055114;GO:0016491	ko00591[Linoleic acid metabolism];ko00363[Bisphenol degradation];ko00650[Butanoate metabolism];ko00625[Chloroalkane and chloroalkene degradation]	.	.	.	.	yes	.
PADG_01441	hypothetical protein	.	.	.	.	.	.	.	.	.	.	.	yes	.
PADG_02407	hypothetical protein	PF00248.16|Aldo_ket_red[Aldo/keto reductase family]	.	.	mah:MEALZ_0489 ytbE; Aldo/keto reductases	.	GO:0055114;GO:0016491	.	.	.	.	.	yes	.
PADG_00572	hypothetical protein	PF04695.8|Pex14_N[Peroxisomal membrane anchor protein (Pex14p) conserved region]	.	.	.	.	GO:0016020;GO:0005777	.	.	.	.	.	yes	.
PADG_05689	hypothetical protein	.	.	.	.	.	.	.	.	.	.	.	yes	.
PADG_01075	hypothetical protein	.	.	TMH:6	.	.	.	.	.	.	.	.	yes	.
PADG_11679	proliferating cell nuclear antigen (pcna)	PF04139.8|Rad9[Rad9];PF02747.10|PCNA_C[Proliferating cell nuclear antigen, C-terminal domain];TIGR00590[pcna: proliferating cell nuclear antigen (pcna)];PF12632.2|Vezatin[Mysoin-binding motif of peroxisomes];PF00705.13|PCNA_N[Proliferating cell nuclear antigen, N-terminal domain]	.	TMH:2	.	.	GO:0005634;GO:0003677;GO:0043626;GO:0006275;GO:0030337	ko03410[Base excision repair];ko03430[Mismatch repair];ko03420[Nucleotide excision repair];ko04110[Cell cycle]	.	.	.	.	yes	.
PADG_00802	hypothetical protein	.	SigP4[DScore:0.638]	TMH:1	.	.	.	.	.	.	.	.	yes	.
PADG_04357	hypothetical protein	.	.	.	.	.	.	.	.	.	.	.	yes	.
PADG_08706	STE/STE20/PAKA protein kinase	PF14531.1|Kinase-like[Kinase-like];PF00069.20|Pkinase[Protein kinase domain];PF07714.12|Pkinase_Tyr[Protein tyrosine kinase];PF00786.23|PBD[P21-Rho-binding domain]	.	.	smp:SMAC_06321 ste20; STE20 protein; K04409 p21-activated kinase 1 [EC:2.7.11.1]	EC:2.7.11.1[Non-specific serine/threonine protein kinase.]	GO:0004674;GO:0005524;GO:0006468	ko04360[Axon guidance];ko04810[Regulation of actin cytoskeleton];ko04666[Fc gamma R-mediated phagocytosis];ko04011[MAPK signaling pathway - yeast];ko05211[Renal cell carcinoma];ko04062[Chemokine signaling pathway];ko04650[Natural killer cell mediated cytotoxicity];ko04660[T cell receptor signaling pathway];ko04510[Focal adhesion];ko04012[ErbB signaling pathway];ko05120[Epithelial cell signaling i…	.	.	.	.	yes	.
PADG_01856	hypothetical protein	.	.	TMH:1	.	.	.	.	.	.	.	.	yes	.
PADG_06640	hypothetical protein	PF00378.15|ECH[Enoyl-CoA hydratase/isomerase family]	.	.	nfa:nfa11770 echA9; enoyl-CoA hydratase (EC:4.2.1.17)	.	GO:0008152;GO:0016853	.	.	.	.	.	yes	.
PADG_07358	hypothetical protein	PF00628.24|PHD[PHD-finger]	.	.	.	.	GO:0005515;GO:0008270	.	.	.	.	.	yes	.
PADG_02992	hypothetical protein	.	SigP4[DScore:0.616]	TMH:1	.	.	.	.	.	.	.	.	yes	.
PADG_12480	hypothetical protein	.	.	.	.	.	.	.	.	.	.	.	yes	.
PADG_01984	CAMK protein kinase	PF00069.20|Pkinase[Protein kinase domain];PF07714.12|Pkinase_Tyr[Protein tyrosine kinase]	.	.	ddi:DDB_G0292304 mrkA; CAMKL family protein kinase	.	GO:0004674;GO:0005524;GO:0006468	.	.	.	.	.	yes	.
PADG_04616	hypothetical protein	.	.	.	.	.	GO:0006355;GO:0016987;GO:0003700;GO:0006352	.	.	.	.	.	yes	.
PADG_08572	hypothetical protein	PF00501.23|AMP-binding[AMP-binding enzyme];PF13193.1|AMP-binding_C[AMP-binding enzyme C-terminal domain]	.	TMH:1	.	.	GO:0008152;GO:0003824	.	.	.	.	.	yes	.
PADG_03835	hypothetical protein	.	.	.	.	.	.	.	.	.	.	.	yes	.
PADG_11788	hypothetical protein	PF00046.24|Homeobox[Homeobox domain]	.	.	.	.	GO:0005634;GO:0006355;GO:0043565;GO:0003700	.	.	.	.	.	yes	.
PADG_06174	hypothetical protein	.	.	TMH:1	.	.	.	.	.	.	.	.	yes	.
PADG_03547	hypothetical protein	PF07859.8|Abhydrolase_3[alpha/beta hydrolase fold];PF10340.4|DUF2424[Protein of unknown function (DUF2424)]	.	.	acc:BDGL_000404 bah; lipase/esterase	.	GO:0016787;GO:0008152	.	.	.	.	.	yes	.
PADG_07932	hypothetical protein	PF02676.9|TYW3[Methyltransferase TYW3]	.	.	.	.	.	.	.	.	.	.	yes	.
PADG_08644	hypothetical protein	.	.	.	.	.	.	.	.	.	.	.	yes	.
PADG_12066	hypothetical protein	.	.	.	.	.	.	.	.	.	.	.	yes	.
PADG_03957	hypothetical protein	PF01764.20|Lipase_3[Lipase (class 3)]	SigP4[DScore:0.837]	.	.	.	GO:0004806;GO:0006629	.	.	.	.	.	yes	.
PADG_01014	hypothetical protein	.	.	.	.	.	.	.	.	.	.	.	yes	.
PADG_12257	hypothetical protein	.	.	.	.	.	.	.	.	.	.	.	yes	.
PADG_07852	hypothetical protein	PF09350.5|DUF1992[Domain of unknown function (DUF1992)]	.	.	.	.	.	.	.	.	.	.	yes	.
PADG_05781	hypothetical protein	.	.	.	.	.	.	.	.	.	.	.	yes	.
PADG_07159	hypothetical protein	PF03571.10|Peptidase_M49[Peptidase family M49]	.	.	.	.	GO:0006508;GO:0005737;GO:0008239	.	.	.	.	.	yes	.
PADG_00592	hypothetical protein	PF08613.6|Cyclin[Cyclin]	.	.	.	.	.	.	.	.	.	.	yes	.
PADG_03899	hypothetical protein	.	.	.	.	.	.	.	.	.	.	.	yes	.
PADG_05418	hypothetical protein	PF08659.5|KR[KR domain];PF00106.20|adh_short[short chain dehydrogenase]	.	TMH:3	.	.	GO:0005488;GO:0055114;GO:0016491	ko00591[Linoleic acid metabolism];ko00363[Bisphenol degradation];ko00650[Butanoate metabolism];ko00625[Chloroalkane and chloroalkene degradation]	.	.	.	.	yes	.
PADG_00527	hypothetical protein	.	SigP4[DScore:0.526]	.	.	.	.	.	.	.	.	.	yes	.
PADG_01124	hypothetical protein	PF02630.9|SCO1-SenC[SCO1/SenC]	.	TMH:1	.	.	GO:0006878;GO:0005507;GO:0005743;GO:0008535;GO:0045454;GO:0006825	.	.	.	.	.	yes	.
PADG_06386	hypothetical protein	.	.	.	.	.	GO:0008270;GO:0003676	.	.	.	.	.	yes	.
PADG_07577	hypothetical protein	.	SigP4[DScore:0.653]	.	.	.	.	.	.	.	.	.	yes	.
PADG_01817	hypothetical protein	.	.	.	.	.	GO:0005622;GO:0008270	.	.	.	.	.	yes	.
PADG_08009	hypothetical protein	PF01494.14|FAD_binding_3[FAD binding domain]	.	.	scl:sce0066 yhjG1; pentachlorophenol monooxygenase (EC:1.14.13.50)	.	GO:0004497;GO:0055114	.	.	.	.	.	yes	.
PADG_00600	trimethyllysine dioxygenase	TIGR02410[carnitine_TMLD: trimethyllysine dioxygenase];PF02668.11|TauD[Taurine catabolism dioxygenase TauD, TfdA family]	.	.	.	.	GO:0016702;GO:0050353;GO:0005506;GO:0045329;GO:0055114;GO:0031418	.	.	.	.	.	yes	.
PADG_05247	hypothetical protein	PF07690.11|MFS_1[Major Facilitator Superfamily];TIGR00879[SP: MFS transporter, sugar porter (SP) family];PF00083.19|Sugar_tr[Sugar (and other) transporter]	.	TMH:10	.	.	GO:0008643;GO:0055085;GO:0016021;GO:0022891	.	.	.	.	.	yes	.
PADG_07094	hypothetical protein	.	.	.	.	.	.	.	.	.	.	.	yes	.
PADG_03064	hypothetical protein	PF00581.15|Rhodanese[Rhodanese-like domain]	.	.	.	.	.	.	.	.	.	.	yes	.
PADG_11838	hypothetical protein	.	.	.	.	.	.	.	.	.	.	.	yes	.
PADG_06090	hypothetical protein	PF02558.11|ApbA[Ketopantoate reductase PanE/ApbA];PF08546.6|ApbA_C[Ketopantoate reductase PanE/ApbA C terminal]	.	.	gpb:HDN1F_08230 panE; 2-dehydropantoate 2-reductase (EC:1.1.1.169); K00077 2-dehydropantoate 2-reductase [EC:1.1.1.169]	.	GO:0050661;GO:0015940;GO:0055114;GO:0005737;GO:0016491	.	.	.	.	.	yes	.
PADG_04390	hypothetical protein	.	.	.	.	.	GO:0003677	.	.	.	.	.	yes	.
PADG_06052	hypothetical protein	PF13241.1|NAD_binding_7[Putative NAD(P)-binding];PF14823.1|Sirohm_synth_C[Sirohaem biosynthesis protein C-terminal];TIGR01470[cysG_Nterm: siroheme synthase, N-terminal domain];PF00590.15|TP_methylase[Tetrapyrrole (Corrin/Porphyrin) Methylases]	.	.	.	EC:2.1.1.107[Uroporphyrinogen-III C-methyltransferase.]	GO:0019354;GO:0004851;GO:0005488;GO:0055114	.	.	.	.	.	yes	.
PADG_02819	hypothetical protein	PF00010.21|HLH[Helix-loop-helix DNA-binding domain]	.	.	.	.	GO:0005634;GO:0030528;GO:0045449	.	.	.	.	.	yes	.
PADG_07668	hypothetical protein	.	.	.	suy:SA2981_2593 sasA; cell-wall-anchored protein SasA (LPXTG motif)	.	.	.	.	.	.	.	yes	.
PADG_07203	hypothetical protein	PF07690.11|MFS_1[Major Facilitator Superfamily];PF00083.19|Sugar_tr[Sugar (and other) transporter]	.	TMH:5	.	.	GO:0055085;GO:0016021;GO:0005215	.	.	.	.	.	yes	.
PADG_11196	hypothetical protein	PF04696.8|Pinin_SDK_memA[pinin/SDK/memA/ protein conserved region]	.	.	.	.	.	.	.	.	.	.	yes	.
PADG_07506	hypothetical protein	PF04979.9|IPP-2[Protein phosphatase inhibitor 2 (IPP-2)]	.	.	.	.	.	.	.	.	.	.	yes	.
PADG_08553	hypothetical protein	PF00069.20|Pkinase[Protein kinase domain]	.	.	.	.	GO:0005524;GO:0004672;GO:0006468	.	.	.	.	.	yes	.
PADG_01282	hypothetical protein	.	.	.	.	.	.	.	.	.	.	.	yes	.
PADG_11915	hypothetical protein	.	.	.	.	.	.	.	.	.	.	.	yes	.
PADG_04689	N-acetyl-gamma-glutamyl-phosphate reductase	PF04768.8|DUF619[Protein of unknown function (DUF619)];TIGR00761[argB: acetylglutamate kinase];TIGR01850[argC: N-acetyl-gamma-glutamyl-phosphate reductase];PF00696.23|AA_kinase[Amino acid kinase family];PF01118.19|Semialdhyde_dh[Semialdehyde dehydrogenase, NAD binding domain]	.	.	.	EC:1.2.1.38[N-acetyl-gamma-glutamyl-phosphate reductase.];EC:2.7.2.8[Acetylglutamate kinase.]	GO:0003942;GO:0003991;GO:0006526;GO:0005739;GO:0051287;GO:0055114	.	.	.	.	.	yes	.
PADG_08232	hypothetical protein	PF04034.8|DUF367[Domain of unknown function (DUF367)];PF04068.10|RLI[Possible Fer4-like domain in RNase L inhibitor, RLI]	.	.	.	.	.	.	.	.	.	.	yes	.
PADG_11582	hypothetical protein	.	.	.	.	.	.	.	.	.	.	.	yes	.
PADG_01144	hypothetical protein	PF00097.20|zf-C3HC4[Zinc finger, C3HC4 type (RING finger)];PF00271.26|Helicase_C[Helicase conserved C-terminal domain];PF00176.18|SNF2_N[SNF2 family N-terminal domain]	.	.	.	.	GO:0003677;GO:0005515;GO:0005524;GO:0008270;GO:0008026	.	.	.	.	.	yes	.
PADG_11323	hypothetical protein	.	.	.	.	.	.	.	.	.	.	.	yes	.
PADG_07883	hypothetical protein	.	.	.	.	.	.	.	.	.	.	.	yes	.
PADG_05003	hypothetical protein	PF05460.8|ORC6[Origin recognition complex subunit 6 (ORC6)]	.	.	.	.	GO:0003677;GO:0005664;GO:0006260	.	.	.	.	.	yes	.
PADG_06589	hypothetical protein	.	.	.	.	.	.	.	.	.	.	.	yes	.
PADG_03685	hypothetical protein	.	.	.	.	.	.	.	.	.	.	.	yes	.
PADG_08524	hypothetical protein	PF12296.3|HsbA[Hydrophobic surface binding protein A];PF04886.7|PT[PT repeat]	SigP4[DScore:0.593]	.	.	.	.	.	.	.	.	.	yes	.
PADG_11801	hypothetical protein	.	.	.	.	.	.	.	.	.	.	.	yes	.
PADG_03775	hypothetical protein	PF00271.26|Helicase_C[Helicase conserved C-terminal domain];PF04408.18|HA2[Helicase associated domain (HA2)];PF07717.11|OB_NTP_bind[Oligonucleotide/oligosaccharide-binding (OB)-fold]	.	.	hmg:100204531 dhx8; DEAH (Asp-Glu-Ala-His) box polypeptide 8; K12818 ATP-dependent RNA helicase DHX8/PRP22 [EC:3.6.4.13]	EC:3.6.4.13[RNA helicase.];EC:3.6.1.-[ In phosphorous-containing anhydrides.]	GO:0005524;GO:0008026;GO:0003676	.	.	.	.	.	yes	.
PADG_11206	hypothetical protein	PF08568.5|Kinetochor_Ybp2[Uncharacterised protein family, YAP/Alf4/glomulin]	.	.	.	.	.	.	.	.	.	.	yes	.
PADG_01735	hypothetical protein	PF06395.6|CDC24[CDC24 Calponin];PF00621.15|RhoGEF[RhoGEF domain];PF15411.1|PH_10[Pleckstrin homology domain];PF00564.19|PB1[PB1 domain]	.	.	smp:SMAC_07448 cdc24; CDC24 protein; K11236 cell division control protein 24	.	GO:0005622;GO:0035023;GO:0005089	.	.	.	.	.	yes	.
PADG_03246	hypothetical protein	PF10404.4|BHD_2[Rad4 beta-hairpin domain 2];PF03835.10|Rad4[Rad4 transglutaminase-like domain];PF10405.4|BHD_3[Rad4 beta-hairpin domain 3];PF10403.4|BHD_1[Rad4 beta-hairpin domain 1]	.	.	.	.	GO:0005634;GO:0003684;GO:0003824;GO:0006289	.	.	.	.	.	yes	.
PADG_03495	hypothetical protein	PF13857.1|Ank_5[Ankyrin repeats (many copies)];PF12796.2|Ank_2[Ankyrin repeats (3 copies)];PF13637.1|Ank_4[Ankyrin repeats (many copies)];PF00023.25|Ank[Ankyrin repeat]	.	.	.	.	.	.	.	.	.	.	yes	.
PADG_05249	hypothetical protein	.	.	.	.	.	.	.	.	.	.	.	yes	.
PADG_05008	hypothetical protein	PF12928.2|tRNA_int_end_N2[tRNA-splicing endonuclease subunit sen54 N-term]	.	.	.	.	GO:0004519	.	.	.	.	.	yes	.
PADG_07062	hypothetical protein	.	.	.	.	.	.	.	.	.	.	.	yes	.
PADG_06786	hypothetical protein	.	.	.	.	.	.	.	.	.	.	.	yes	.
PADG_00517	hypothetical protein	PF00226.26|DnaJ[DnaJ domain]	.	.	.	.	GO:0031072	.	.	.	.	.	yes	.
PADG_00899	hypothetical protein	.	.	.	.	.	.	.	.	.	.	.	yes	.
PADG_12317	hypothetical protein	.	.	.	.	.	GO:0050661;GO:0050660;GO:0004499;GO:0055114	.	.	.	.	.	yes	.
PADG_12350	hypothetical protein	.	.	.	.	.	.	.	.	.	.	.	yes	.
PADG_02952	hypothetical protein	PF01253.17|SUI1[Translation initiation factor SUI1]	.	.	.	.	GO:0006413;GO:0003743	.	.	.	.	.	yes	.
PADG_00528	hypothetical protein	.	.	.	.	.	GO:0009055;GO:0020037;GO:0004497	.	.	.	.	.	yes	.
PADG_08617	hypothetical protein	.	.	.	.	.	.	.	.	.	.	.	yes	.
PADG_00669	hypothetical protein	.	.	.	.	.	.	.	.	.	.	.	yes	.
PADG_01451	hypothetical protein	.	.	.	.	.	.	.	.	.	.	.	yes	.
PADG_02257	hypothetical protein	PF03114.13|BAR[BAR domain]	.	.	.	.	GO:0005515;GO:0005737	.	.	.	.	.	yes	.
PADG_04075	hypothetical protein	PF00400.27|WD40[WD domain, G-beta repeat]	.	.	.	.	GO:0030529;GO:0003676	.	.	.	.	.	yes	.
PADG_11802	hypothetical protein	.	.	.	.	.	.	.	.	.	.	.	yes	.
PADG_05153	hypothetical protein	.	.	.	.	.	.	.	.	.	.	.	yes	.
PADG_00510	hypothetical protein	PF04389.12|Peptidase_M28[Peptidase family M28]	.	TMH:9	.	.	GO:0006508;GO:0008233	ko04120[Ubiquitin mediated proteolysis]	.	.	.	.	yes	.
PADG_07274	hypothetical protein	PF00697.17|PRAI[N-(5'phosphoribosyl)anthranilate (PRA) isomerase];TIGR00566[trpG_papA: glutamine amidotransferase of anthranilate synthase or aminodeoxychorismate synthase];PF07722.8|Peptidase_C26[Peptidase C26];PF00117.23|GATase[Glutamine amidotransferase class-I];PF00218.16|IGPS[Indole-3-glycerol phosphate synthase]	.	.	pcs:Pc13g12290 trpC; anthranilate synthase multifunctional protein trpC-Penicillium chrysogenum; K13501 anthranilate synthase / indole-3-glycerol phosphate synthase / phosphoribosylanthranilate isomerase [EC:4.1.3.27 4.1.1.48 5.3.1.24]	EC:5.3.1.24[Phosphoribosylanthranilate isomerase.];EC:4.1.1.48[Indole-3-glycerol-phosphate synthase.];EC:4.1.3.27[Anthranilate synthase.]	GO:0004640;GO:0006541;GO:0004425;GO:0005622;GO:0000162;GO:0016740;GO:0004049	.	.	.	.	.	yes	.
PADG_06846	hypothetical protein	.	.	.	.	.	.	.	.	.	.	.	yes	.
PADG_07485	hypothetical protein	.	SigP4[DScore:0.754]	.	.	.	.	.	.	.	.	.	yes	.
PADG_12478	hypothetical protein	PF01417.15|ENTH[ENTH domain];PF07651.11|ANTH[ANTH domain]	.	.	.	.	GO:0030276;GO:0048268;GO:0005545;GO:0030118	.	.	.	.	.	yes	.
PADG_11759	hypothetical protein	.	.	.	.	.	GO:0005515	.	.	.	.	.	yes	.
PADG_01932	hypothetical protein	.	.	.	.	.	.	.	.	.	.	.	yes	.
PADG_07895	translation initiation factor aIF-2	PF01926.18|MMR_HSR1[50S ribosome-binding GTPase];PF11987.3|IF-2[Translation-initiation factor 2];PF00009.22|GTP_EFTU[Elongation factor Tu GTP binding domain];TIGR00231[small_GTP: small GTP-binding protein domain];PF03144.20|GTP_EFTU_D2[Elongation factor Tu domain 2]	.	.	.	.	GO:0003743;GO:0005525;GO:0003924	.	.	.	.	.	yes	.
PADG_12187	hypothetical protein	.	.	.	.	.	.	.	.	.	.	.	yes	.
PADG_02233	hypothetical protein	PF05131.9|Pep3_Vps18[Pep3/Vps18/deep orange family]	.	.	xla:444071 vps18; vacuolar protein sorting 18 homolog	.	GO:0005515;GO:0008270	.	.	.	.	.	yes	.
PADG_03488	hypothetical protein	PF00856.23|SET[SET domain]	.	.	.	.	.	.	.	.	.	.	yes	.
PADG_11675	hypothetical protein	PF13598.1|DUF4139[Domain of unknown function (DUF4139)]	.	.	.	.	.	.	.	.	.	.	yes	.
PADG_01865	eukaryotic translation initiation factor 3 subunit H	PF01398.16|JAB[JAB1/Mov34/MPN/PAD-1 ubiquitin protease]	.	.	vcn:VOLCADRAFT_105487 eif3H; eukaryotic translation initiation factor 3h; K03247 translation initiation factor 3 subunit H	.	GO:0003743;GO:0006412;GO:0005737	ko05162[Measles]	.	.	.	.	yes	.
PADG_05771	hypothetical protein	.	.	.	.	.	.	.	.	.	.	.	yes	.
PADG_11898	hypothetical protein	.	.	.	.	.	.	.	.	.	.	.	yes	.
PADG_07508	hypothetical protein	PF03765.10|CRAL_TRIO_N[CRAL/TRIO, N-terminal domain];PF00650.15|CRAL_TRIO[CRAL/TRIO domain]	.	.	.	.	GO:0005792;GO:0006869;GO:0005789	.	.	.	.	.	yes	.
PADG_06678	hypothetical protein	.	SigP4[DScore:0.766]	.	.	.	.	.	.	.	.	.	yes	.
PADG_05549	hypothetical protein	PF07690.11|MFS_1[Major Facilitator Superfamily]	.	TMH:12	.	.	GO:0055085	.	.	.	.	.	yes	.
PADG_03506	hypothetical protein	PF01713.16|Smr[Smr domain];PF08590.5|DUF1771[Domain of unknown function (DUF1771)];PF02845.11|CUE[CUE domain]	.	.	.	.	.	.	.	.	.	.	yes	.
PADG_02917	hypothetical protein	PF03914.12|CBF[CBF/Mak21 family]	.	.	.	.	GO:0005488	.	.	.	.	.	yes	.
PADG_08703	hypothetical protein	PF04113.9|Gpi16[Gpi16 subunit, GPI transamidase component]	SigP4[DScore:0.921]	TMH:1	.	.	GO:0042765	.	.	.	.	.	yes	.
PADG_00078	hypothetical protein	PF04321.12|RmlD_sub_bind[RmlD substrate binding domain];PF07993.7|NAD_binding_4[Male sterility protein];PF01073.14|3Beta_HSD[3-beta hydroxysteroid dehydrogenase/isomerase family];PF01370.16|Epimerase[NAD dependent epimerase/dehydratase family]	.	.	.	.	GO:0007165;GO:0005524;GO:0006355;GO:0006468;GO:0055114;GO:0000160;GO:0004674;GO:0000156;GO:0016491	.	.	.	.	.	yes	.
PADG_02301	hypothetical protein	.	.	.	.	.	.	.	.	.	.	.	yes	.
PADG_02891	hypothetical protein	.	SigP4[DScore:0.894]	.	.	.	.	.	.	.	.	.	yes	.
PADG_07763	hypothetical protein	PF14259.1|RRM_6[RNA recognition motif (a.k.a. RRM, RBD, or RNP domain)];PF00076.17|RRM_1[RNA recognition motif. (a.k.a. RRM, RBD, or RNP domain)]	.	.	.	.	GO:0000166;GO:0003676	.	.	.	.	.	yes	.
PADG_01492	hypothetical protein	.	.	.	.	.	.	.	.	.	.	.	yes	.
PADG_08725	hypothetical protein	PF01997.11|Translin[Translin family]	.	.	.	.	GO:0043565	.	.	.	.	.	yes	.
PADG_00057	hypothetical protein	.	.	.	.	.	.	.	.	.	.	.	yes	.
PADG_05730	hypothetical protein	.	.	.	.	.	GO:0005488	.	.	.	.	.	yes	.
PADG_11138	hypothetical protein	.	.	.	.	.	.	.	.	.	.	.	yes	.
PADG_11613	hypothetical protein	.	.	.	.	.	.	.	.	.	.	.	yes	.
PADG_01700	hypothetical protein	.	.	.	.	.	.	.	.	.	.	.	yes	.
PADG_06414	hypothetical protein	.	.	.	.	.	.	.	.	.	.	.	yes	.
PADG_03568	hypothetical protein	.	.	TMH:1	.	.	.	.	.	.	.	.	yes	.
PADG_02307	hypothetical protein	PF02845.11|CUE[CUE domain]	.	.	.	.	.	.	.	.	.	.	yes	.
PADG_08566	hypothetical protein	PF11801.3|Tom37_C[Tom37 C-terminal domain];PF10568.4|Tom37[Outer mitochondrial membrane transport complex protein]	.	.	.	.	GO:0004872	.	.	.	.	.	yes	.
PADG_12236	hypothetical protein	PF04263.11|TPK_catalytic[Thiamin pyrophosphokinase, catalytic domain];PF04265.9|TPK_B1_binding[Thiamin pyrophosphokinase, vitamin B1 binding domain]	.	.	xtr:549924 tpk1; thiamin pyrophosphokinase 1 (EC:2.7.6.2); K00949 thiamine pyrophosphokinase [EC:2.7.6.2]	.	GO:0005524;GO:0004788;GO:0006772;GO:0009229	.	.	.	.	.	yes	.
PADG_12531	hypothetical protein	PF03114.13|BAR[BAR domain];PF00621.15|RhoGEF[RhoGEF domain]	.	.	.	.	GO:0005515;GO:0035023;GO:0005737;GO:0005089	.	.	.	.	.	yes	.
PADG_00842	hypothetical protein	PF09139.6|Mmp37[Mitochondrial matrix Mmp37]	.	.	.	.	.	.	.	.	.	.	yes	.
PADG_04421	hypothetical protein	PF00225.18|Kinesin[Kinesin motor domain]	.	.	.	.	GO:0007018;GO:0005874;GO:0005524;GO:0003777	.	.	.	.	.	yes	.
PADG_00702	hypothetical protein	.	.	.	.	.	.	.	.	.	.	.	yes	.
PADG_11534	hypothetical protein	.	.	TMH:1	.	.	.	.	.	.	.	.	yes	.
PADG_04571	hypothetical protein	.	.	.	.	.	.	.	.	.	.	.	yes	.
PADG_01204	hypothetical protein	PF00583.19|Acetyltransf_1[Acetyltransferase (GNAT) family]	.	.	.	.	GO:0008152;GO:0008080	.	.	.	.	.	yes	.
PADG_11718	hypothetical protein	.	.	.	.	.	.	.	.	.	.	.	yes	.
PADG_08229	hypothetical protein	.	.	.	.	.	.	.	.	.	.	.	yes	.
PADG_06242	hypothetical protein	.	.	.	.	.	.	.	.	.	.	.	yes	.
PADG_02009	hypothetical protein	.	.	.	.	.	.	.	.	.	.	.	yes	.
PADG_11742	hypothetical protein	.	.	.	.	.	GO:0016301	.	.	.	.	.	yes	.
PADG_05311	hypothetical protein	PF00069.20|Pkinase[Protein kinase domain]	.	.	.	.	GO:0004713;GO:0005524;GO:0006468	.	.	.	.	.	yes	.
PADG_03472	hypothetical protein	PF00067.17|p450[Cytochrome P450];PF03098.10|An_peroxidase[Animal haem peroxidase]	.	.	.	.	GO:0006979;GO:0009055;GO:0020037;GO:0004601;GO:0004497;GO:0055114	ko05200[Pathways in cancer];ko05222[Small cell lung cancer];ko05140[Leishmaniasis];ko04370[VEGF signaling pathway]	.	.	.	.	yes	.
PADG_11550	hypothetical protein	PF13857.1|Ank_5[Ankyrin repeats (many copies)];PF13637.1|Ank_4[Ankyrin repeats (many copies)]	.	.	.	.	.	.	.	.	.	.	yes	.
PADG_05539	hypothetical protein	PF01112.13|Asparaginase_2[Asparaginase]	.	.	.	.	GO:0016787	.	.	.	.	.	yes	.
PADG_07074	hypothetical protein	.	.	.	.	.	GO:0016070;GO:0005515	.	.	.	.	.	yes	.
PADG_08447	hypothetical protein	PF05199.8|GMC_oxred_C[GMC oxidoreductase]	.	.	.	.	.	.	.	.	.	.	yes	.
PADG_07701	hypothetical protein	.	SigP4[DScore:0.472]	.	.	.	GO:0005975;GO:0016773	.	.	.	.	.	yes	.
PADG_01165	hypothetical protein	.	.	TMH:1	.	.	GO:0016301	.	.	.	.	.	yes	.
PADG_12367	hypothetical protein	.	.	.	.	.	.	.	.	.	.	.	yes	.
PADG_01781	hypothetical protein	PF06220.7|zf-U1[U1 zinc finger]	.	.	.	.	GO:0008270	.	.	.	.	.	yes	.
PADG_00479	hypothetical protein	PF02137.13|A_deamin[Adenosine-deaminase (editase) domain]	.	.	.	.	GO:0006396;GO:0003723;GO:0004000	.	.	.	.	.	yes	.
PADG_11365	hypothetical protein	.	.	.	.	.	.	.	.	.	.	.	yes	.
PADG_12487	hypothetical protein	.	.	.	.	.	.	.	.	.	.	.	yes	.
PADG_05009	hypothetical protein	.	.	.	.	.	.	.	.	.	.	.	yes	.
PADG_06783	hypothetical protein	PF14441.1|OTT_1508_deam[OTT_1508-like deaminase]	.	.	.	.	.	.	.	.	.	.	yes	.
PADG_07963	hypothetical protein	PF05653.9|Mg_trans_NIPA[Magnesium transporter NIPA]	.	TMH:8	.	.	.	.	.	.	.	.	yes	.
PADG_00415	hypothetical protein	PF01494.14|FAD_binding_3[FAD binding domain]	.	.	.	.	GO:0004497;GO:0055114	.	.	.	.	.	yes	.
PADG_12377	hypothetical protein	.	.	.	.	.	.	.	.	.	.	.	yes	.
PADG_11324	hypothetical protein	.	.	.	.	.	GO:0005622;GO:0008270	.	.	.	.	.	yes	.
PADG_05356	hypothetical protein	PF00857.15|Isochorismatase[Isochorismatase family]	.	.	.	.	GO:0016787;GO:0008152	.	.	.	.	.	yes	.
PADG_12492	hypothetical protein	.	.	.	.	.	.	.	.	.	.	.	yes	.
PADG_04595	hypothetical protein	.	.	.	.	.	.	.	.	.	.	.	yes	.
PADG_07669	hypothetical protein	.	.	.	.	.	.	.	.	.	.	.	yes	.
PADG_04997	hypothetical protein	.	.	.	.	.	.	.	.	.	.	.	yes	.
PADG_01068	hypothetical protein	PF11779.3|DUF3317[Protein of unknown function (DUF3317)]	.	TMH:1	.	.	.	.	.	.	.	.	yes	.
PADG_07330	hypothetical protein	PF00899.16|ThiF[ThiF family]	.	TMH:1	.	.	GO:0008152;GO:0005488;GO:0016874	.	.	.	.	.	yes	.
PADG_11410	hypothetical protein	.	.	.	.	.	.	.	.	.	.	.	yes	.
PADG_06065	hypothetical protein	.	.	TMH:6	.	.	.	.	.	.	.	.	yes	.
PADG_11331	hypothetical protein	.	.	.	.	.	.	.	.	.	.	.	yes	.
PADG_02879	hypothetical protein	PF01585.18|G-patch[G-patch domain];PF07713.8|DUF1604[Protein of unknown function (DUF1604)]	.	.	.	.	GO:0005622;GO:0003676	.	.	.	.	.	yes	.
PADG_11056	hypothetical protein	.	.	.	.	.	.	.	.	.	.	.	yes	.
PADG_07362	hypothetical protein	PF08550.5|DUF1752[Fungal protein of unknown function (DUF1752)]	.	.	.	.	.	.	.	.	.	.	yes	.
PADG_06082	hypothetical protein	PF12230.3|PRP21_like_P[Pre-mRNA splicing factor PRP21 like protein];PF01805.15|Surp[Surp module]	.	.	.	.	GO:0006396;GO:0003723	.	.	.	.	.	yes	.
PADG_12216	hypothetical protein	.	.	.	.	.	.	.	.	.	.	.	yes	.
PADG_08488	hypothetical protein	.	.	.	.	.	.	.	.	.	.	.	yes	.
PADG_01140	hypothetical protein	PF05739.14|SNARE[SNARE domain];PF00804.20|Syntaxin[Syntaxin]	.	TMH:1	.	.	GO:0016020;GO:0005515;GO:0016192	.	.	.	.	.	yes	.
PADG_05862	hypothetical protein	.	.	.	.	.	.	.	.	.	.	.	yes	.
PADG_04224	hypothetical protein	.	.	.	.	.	GO:0004672	.	.	.	.	.	yes	.
PADG_07038	hypothetical protein	PF06413.6|Neugrin[Neugrin]	.	.	.	.	.	.	.	.	.	.	yes	.
PADG_08689	hypothetical protein	.	.	.	.	.	GO:0004523;GO:0003676	.	.	.	.	.	yes	.
PADG_02798	hypothetical protein	.	.	TMH:1	.	.	.	.	.	.	.	.	yes	.
PADG_06654	hypothetical protein	.	.	.	.	.	.	.	.	.	.	.	yes	.
PADG_02160	hypothetical protein	PF00782.15|DSPc[Dual specificity phosphatase, catalytic domain]	.	.	.	.	GO:0008138;GO:0006470	.	.	.	.	.	yes	.
PADG_07536	hypothetical protein	PF02833.9|DHHA2[DHHA2 domain]	.	.	.	.	GO:0016462;GO:0005737;GO:0030145	.	.	.	.	.	yes	.
PADG_12330	hypothetical protein	.	.	.	.	.	.	.	.	.	.	.	yes	.
PADG_06840	hypothetical protein	PF08591.5|RNR_inhib[Ribonucleotide reductase inhibitor]	.	.	.	.	.	.	.	.	.	.	yes	.
PADG_05117	hypothetical protein	PF04194.8|PDCD2_C[Programmed cell death protein 2, C-terminal putative domain]	.	.	.	.	GO:0005737	.	.	.	.	.	yes	.
PADG_07770	hypothetical protein	.	.	.	.	.	.	.	.	.	.	.	yes	.
PADG_06086	hypothetical protein	PF03583.9|LIP[Secretory lipase]	SigP4[DScore:0.870]	.	.	.	GO:0016042;GO:0004806	.	.	.	.	.	yes	.
PADG_07740	hypothetical protein	PF13577.1|SnoaL_4[SnoaL-like domain]	.	.	.	.	.	.	.	.	.	.	yes	.
PADG_11113	hypothetical protein	.	SigP4[DScore:0.799]	.	.	.	.	.	.	.	.	.	yes	.
PADG_06234	hypothetical protein	.	.	.	.	.	.	.	.	.	.	.	yes	.
PADG_03657	BUB protein kinase	PF00069.20|Pkinase[Protein kinase domain];PF08311.7|Mad3_BUB1_I[Mad3/BUB1 homology region 1]	.	.	.	.	GO:0004674;GO:0005524;GO:0006468	ko04113[Meiosis - yeast];ko04111[Cell cycle - yeast];ko04914[Progesterone-mediated oocyte maturation];ko04114[Oocyte meiosis]	.	.	.	.	yes	.
PADG_07670	hypothetical protein	PF02037.22|SAP[SAP domain]	.	.	.	.	GO:0003676	.	.	.	.	.	yes	.
PADG_11408	hypothetical protein	.	.	.	.	.	.	.	.	.	.	.	yes	.
PADG_06958	hypothetical protein	PF00657.17|Lipase_GDSL[GDSL-like Lipase/Acylhydrolase];PF13472.1|Lipase_GDSL_2[GDSL-like Lipase/Acylhydrolase family]	SigP4[DScore:0.872]	.	.	.	GO:0006508;GO:0004185;GO:0006629;GO:0016788	.	.	.	.	.	yes	.
PADG_03692	hypothetical protein	PF00191.15|Annexin[Annexin]	.	.	.	.	GO:0005544;GO:0005509	.	.	.	.	.	yes	.
PADG_12006	hypothetical protein	.	.	.	.	.	.	.	.	.	.	.	yes	.
PADG_00614	hypothetical protein	.	.	.	.	.	.	.	.	.	.	.	yes	.
PADG_03734	hypothetical protein	.	.	.	.	.	.	.	.	.	.	.	yes	.
PADG_02292	hypothetical protein	PF13917.1|zf-CCHC_3[Zinc knuckle]	.	.	.	.	.	.	.	.	.	.	yes	.
PADG_03620	hypothetical protein	.	.	TMH:1	.	.	.	.	.	.	.	.	yes	.
PADG_11464	hypothetical protein	PF01408.17|GFO_IDH_MocA[Oxidoreductase family, NAD-binding Rossmann fold];PF02894.12|GFO_IDH_MocA_C[Oxidoreductase family, C-terminal alpha/beta domain]	.	.	bld:BLi03572 yvaA; hypothetical protein; K16044 scyllo-inositol dehydrogenase (NADP+) [EC:1.1.1.-]	.	GO:0005488;GO:0055114;GO:0016491	.	.	.	.	.	yes	.
PADG_01423	hypothetical protein	PF02194.10|PXA[PXA domain]	.	.	.	.	.	.	.	.	.	.	yes	.
PADG_02624	hypothetical protein	PF12894.2|Apc4_WD40[Anaphase-promoting complex subunit 4 WD40 domain];PF00400.27|WD40[WD domain, G-beta repeat]	.	.	.	.	.	.	.	.	.	.	yes	.
PADG_05705	hypothetical protein	PF04749.12|PLAC8[PLAC8 family];TIGR01571[A_thal_Cys_rich: uncharacterized Cys-rich domain]	.	.	.	.	.	.	.	.	.	.	yes	.
PADG_00137	hypothetical protein	.	.	.	.	.	GO:0005622;GO:0008270	.	.	.	.	.	yes	.
PADG_01977	hypothetical protein	PF08613.6|Cyclin[Cyclin];PF00134.18|Cyclin_N[Cyclin, N-terminal domain]	.	.	.	.	.	.	.	.	.	.	yes	.
PADG_08702	hypothetical protein	.	.	.	.	.	.	.	.	.	.	.	yes	.
PADG_01858	hypothetical protein	PF10187.4|Nefa_Nip30_N[N-terminal domain of NEFA-interacting nuclear protein NIP30]	.	.	.	.	.	.	.	.	.	.	yes	.
PADG_07083	hypothetical protein	.	.	.	.	.	.	.	.	.	.	.	yes	.
PADG_11853	hypothetical protein	.	.	.	.	.	GO:0003677;GO:0005634;GO:0006350;GO:0008270	.	.	.	.	.	yes	.
PADG_05815	hypothetical protein	PF03399.11|SAC3_GANP[SAC3/GANP/Nin1/mts3/eIF-3 p25 family]	.	.	.	.	.	.	.	.	.	.	yes	.
PADG_11305	hypothetical protein	.	.	.	.	.	.	.	.	.	.	.	yes	.
PADG_01012	hypothetical protein	PF07081.6|DUF1349[Protein of unknown function (DUF1349)]	.	.	.	.	.	.	.	.	.	.	yes	.
PADG_12468	hypothetical protein	.	.	.	.	.	GO:0000502	.	.	.	.	.	yes	.
PADG_11066	hypothetical protein	.	.	.	.	.	.	.	.	.	.	.	yes	.
PADG_01909	hypothetical protein	.	.	.	.	.	.	.	.	.	.	.	yes	.
PADG_03385	hypothetical protein	PF04193.9|PQ-loop[PQ loop repeat]	.	TMH:6	.	.	.	.	.	.	.	.	yes	.
PADG_02374	hypothetical protein	PF07558.6|Shugoshin_N[Shugoshin N-terminal coiled-coil region];PF07557.6|Shugoshin_C[Shugoshin C terminus]	.	.	.	.	GO:0005634;GO:0000775;GO:0045132	.	.	.	.	.	yes	.
PADG_12397	hypothetical protein	.	.	.	.	.	.	.	.	.	.	.	yes	.
PADG_02990	hypothetical protein	PF10183.4|ESSS[ESSS subunit of NADH:ubiquinone oxidoreductase (complex I)]	.	TMH:1	.	.	.	.	.	.	.	.	yes	.
PADG_01837	hypothetical protein	.	SigP4[DScore:0.876]	TMH:1	.	.	.	.	.	.	.	.	yes	.
PADG_12001	hypothetical protein	.	.	.	.	.	.	.	.	.	.	.	yes	.
PADG_00747	hypothetical protein	PF11807.3|DUF3328[Domain of unknown function (DUF3328)]	.	TMH:1	.	.	.	.	.	.	.	.	yes	.
PADG_00830	hypothetical protein	.	.	.	.	.	.	.	.	.	.	.	yes	.
PADG_06974	hypothetical protein	.	.	.	.	.	.	.	.	.	.	.	yes	.
PADG_06549	hypothetical protein	.	.	.	.	.	.	.	.	.	.	.	yes	.
PADG_00224	hypothetical protein	PF03632.10|Glyco_hydro_65m[Glycosyl hydrolase family 65 central catalytic domain];PF03636.10|Glyco_hydro_65N[Glycosyl hydrolase family 65, N-terminal domain];PF03633.10|Glyco_hydro_65C[Glycosyl hydrolase family 65, C-terminal domain]	SigP4[DScore:0.892]	.	.	EC:3.2.1.28[Alpha,alpha-trehalase.]	GO:0030246;GO:0004555;GO:0005975	.	.	.	.	.	yes	.
PADG_02826	hypothetical protein	PF02205.15|WH2[WH2 motif]	.	.	.	.	.	.	.	.	.	.	yes	.
PADG_12225	hypothetical protein	PF02686.10|Glu-tRNAGln[Glu-tRNAGln amidotransferase C subunit]	.	.	.	.	GO:0016021;GO:0006450	.	.	.	.	.	yes	.
PADG_02877	hypothetical protein	PF05997.7|Nop52[Nucleolar protein,Nop52]	.	.	.	.	GO:0000287;GO:0003677;GO:0009036;GO:0009307;GO:0030688;GO:0006364	.	.	.	.	.	yes	.
PADG_06644	hypothetical protein	.	.	.	.	.	.	.	.	.	.	.	yes	.
PADG_07981	hypothetical protein	PF13857.1|Ank_5[Ankyrin repeats (many copies)];PF13606.1|Ank_3[Ankyrin repeat];PF12796.2|Ank_2[Ankyrin repeats (3 copies)];PF00646.28|F-box[F-box domain];PF13637.1|Ank_4[Ankyrin repeats (many copies)];PF00023.25|Ank[Ankyrin repeat]	.	.	.	.	GO:0000502	.	.	.	.	.	yes	.
PADG_11473	hypothetical protein	.	.	.	.	.	.	.	.	.	.	.	yes	.
PADG_02404	hypothetical protein	PF00160.16|Pro_isomerase[Cyclophilin type peptidyl-prolyl cis-trans isomerase/CLD]	.	.	.	EC:5.2.1.8[Peptidylprolyl isomerase.]	GO:0006457;GO:0003755	.	.	.	.	.	yes	.
PADG_06050	hypothetical protein	PF12697.2|Abhydrolase_6[Alpha/beta hydrolase family];PF03959.8|FSH1[Serine hydrolase (FSH1)];PF12695.2|Abhydrolase_5[Alpha/beta hydrolase family]	.	.	.	.	.	ko00790[Folate biosynthesis]	.	.	.	.	yes	.
PADG_06334	hypothetical protein	PF03941.10|INCENP_ARK-bind[Inner centromere protein, ARK binding region]	.	.	.	.	.	.	.	.	.	.	yes	.
PADG_03448	hypothetical protein	PF13894.1|zf-C2H2_4[C2H2-type zinc finger];PF00096.21|zf-C2H2[Zinc finger, C2H2 type]	.	.	dme:Dmel_CG12701 vfl; vielfaltig	.	GO:0005622;GO:0008270	.	.	.	.	.	yes	.
PADG_07975	hypothetical protein	.	.	.	.	.	.	.	.	.	.	.	yes	.
PADG_03436	hypothetical protein	PF01138.16|RNase_PH[3' exoribonuclease family, domain 1]	.	.	.	.	GO:0006396;GO:0003723;GO:0000175	.	.	.	.	.	yes	.
PADG_00234	hypothetical protein	PF04488.10|Gly_transf_sug[Glycosyltransferase sugar-binding region containing DXD motif];PF05704.7|Caps_synth[Capsular polysaccharide synthesis protein]	.	.	.	.	.	.	.	.	.	.	yes	.
PADG_03737	hypothetical protein	PF13415.1|Kelch_3[Galactose oxidase, central domain];PF13418.1|Kelch_4[Galactose oxidase, central domain];PF13422.1|DUF4110[Domain of unknown function (DUF4110)];PF13854.1|Kelch_5[Kelch motif];PF13964.1|Kelch_6[Kelch motif];PF01344.20|Kelch_1[Kelch motif]	.	.	.	.	.	.	.	.	.	.	yes	.
PADG_00334	hypothetical protein	PF05282.6|AAR2[AAR2 protein]	.	.	.	.	.	.	.	.	.	.	yes	.
PADG_01406	phenylalanine-tRNA ligase, beta subunit	TIGR00471[pheT_arch: phenylalanine--tRNA ligase, beta subunit];PF03483.12|B3_4[B3/4 domain];PF03484.10|B5[tRNA synthetase B5 domain]	.	.	.	EC:6.1.1.20[Phenylalanine--tRNA ligase.]	GO:0000287;GO:0006432;GO:0003723;GO:0004826;GO:0005524;GO:0005737	.	.	.	.	.	yes	.
PADG_04304	hypothetical protein	.	.	.	.	.	.	.	.	.	.	.	yes	.
PADG_01019	hypothetical protein	PF13593.1|DUF4137[SBF-like CPA transporter family (DUF4137)]	.	TMH:8	.	.	GO:0016020;GO:0008508;GO:0006814	.	.	.	.	.	yes	.
PADG_03879	hypothetical protein	PF04628.8|Sedlin_N[Sedlin, N-terminal conserved region]	.	.	.	.	GO:0005622;GO:0006888	.	.	.	.	.	yes	.
PADG_00822	hypothetical protein	PF08760.6|DUF1793[Domain of unknown function (DUF1793)]	SigP4[DScore:0.730]	.	.	.	.	.	.	.	.	.	yes	.
PADG_06728	hypothetical protein	PF02838.10|Glyco_hydro_20b[Glycosyl hydrolase family 20, domain 2];PF00728.17|Glyco_hydro_20[Glycosyl hydrolase family 20, catalytic domain]	SigP4[DScore:0.640]	.	bbp:BBPR_1529 nagZ; beta-n-acetylhexosaminidase NagZ (EC:3.2.1.52); K12373 hexosaminidase [EC:3.2.1.52]	.	GO:0043169;GO:0004563;GO:0005975	ko04142[Lysosome];ko00531[Glycosaminoglycan degradation];ko00520[Amino sugar and nucleotide sugar metabolism];ko00603[Glycosphingolipid biosynthesis - globo series];ko00604[Glycosphingolipid biosynthesis - ganglio series]	.	.	.	.	yes	.
PADG_08684	hypothetical protein	PF00400.27|WD40[WD domain, G-beta repeat]	.	.	.	.	GO:0009987	.	.	.	.	.	yes	.
PADG_11374	hypothetical protein	.	.	.	.	.	.	.	.	.	.	.	yes	.
PADG_01606	hypothetical protein	.	SigP4[DScore:0.892]	.	.	.	.	.	.	.	.	.	yes	.
PADG_11106	hypothetical protein	.	.	.	.	.	.	.	.	.	.	.	yes	.
PADG_01980	hypothetical protein	.	.	.	.	.	GO:0046872	.	.	.	.	.	yes	.
PADG_01153	hypothetical protein	PF01699.19|Na_Ca_ex[Sodium/calcium exchanger protein]	.	TMH:13	.	.	GO:0055085;GO:0016021	.	.	.	.	.	yes	.
PADG_08251	hypothetical protein	PF02096.15|60KD_IMP[60Kd inner membrane protein]	.	TMH:3	.	.	GO:0016021;GO:0051205	.	.	.	.	.	yes	.
PADG_00132	hypothetical protein	.	.	.	.	.	.	.	.	.	.	.	yes	.
PADG_02882	hypothetical protein	.	.	.	.	.	.	.	.	.	.	.	yes	.
PADG_11334	hypothetical protein	.	.	.	.	.	.	.	.	.	.	.	yes	.
PADG_11495	hypothetical protein	.	.	.	.	.	.	.	.	.	.	.	yes	.
PADG_02187	hypothetical protein	.	.	.	.	.	.	.	.	.	.	.	yes	.
PADG_11217	hypothetical protein	PF04479.8|RTA1[RTA1 like protein]	.	TMH:7	.	.	GO:0006950;GO:0016021	.	.	.	.	.	yes	.
PADG_11769	hypothetical protein	PF01212.16|Beta_elim_lyase[Beta-eliminating lyase]	.	.	.	.	GO:0016829;GO:0006520;GO:0030170	.	.	.	.	.	yes	.
PADG_03088	hypothetical protein	.	.	.	.	.	.	.	.	.	.	.	yes	.
PADG_12289	hypothetical protein	.	.	.	.	.	.	.	.	.	.	.	yes	.
PADG_03427	hypothetical protein	PF01485.16|IBR[IBR domain]	.	.	.	.	GO:0008270;GO:0003676	.	.	.	.	.	yes	.
PADG_04230	hypothetical protein	PF14464.1|Prok-JAB[Prokaryotic homologs of the JAB domain];PF08969.6|USP8_dimer[USP8 dimerisation domain];PF01398.16|JAB[JAB1/Mov34/MPN/PAD-1 ubiquitin protease]	.	.	.	.	.	.	.	.	.	.	yes	.
PADG_01842	hypothetical protein	PF03666.8|NPR3[Nitrogen Permease regulator of amino acid transport activity 3]	.	.	.	.	.	.	.	.	.	.	yes	.
PADG_04999	hypothetical protein	.	SigP4[DScore:0.741]	.	.	.	.	.	.	.	.	.	yes	.
PADG_01150	hypothetical protein	PF01645.12|Glu_synthase[Conserved region in glutamate synthase];PF01070.13|FMN_dh[FMN-dependent dehydrogenase];PF03060.10|NMO[Nitronate monooxygenase]	.	.	.	.	GO:0018580;GO:0055114	.	.	.	.	.	yes	.
PADG_11172	hypothetical protein	.	.	.	.	.	.	.	.	.	.	.	yes	.
PADG_02159	hypothetical protein	.	.	.	.	.	.	.	.	.	.	.	yes	.
PADG_11590	hypothetical protein	PF04127.10|DFP[DNA / pantothenate metabolism flavoprotein]	.	.	.	EC:6.3.2.5[Phosphopantothenate--cysteine ligase.]	GO:0016874	.	.	.	.	.	yes	.
PADG_11601	hypothetical protein	.	.	.	.	.	.	.	.	.	.	.	yes	.
PADG_04755	hypothetical protein	PF02615.9|Ldh_2[Malate/L-lactate dehydrogenase]	.	.	sfh:SFHH103_06683 mdh3; malate/L-sulfolactate dehydrogenase	EC:1.1.1.37[Malate dehydrogenase.]	GO:0055114;GO:0016491	.	.	.	.	.	yes	.
PADG_11403	hypothetical protein	.	.	.	.	.	GO:0008152;GO:0008168	.	.	.	.	.	yes	.
PADG_08389	hypothetical protein	.	.	TMH:1	.	.	.	.	.	.	.	.	yes	.
PADG_07402	hypothetical protein	.	.	.	.	.	.	.	.	.	.	.	yes	.
PADG_03584	hypothetical protein	.	.	.	ddi:DDB_G0286985 zipA; zipper-like domain-containing protein	.	.	.	.	.	.	.	yes	.
PADG_08496	hypothetical protein	.	.	.	.	.	.	.	.	.	.	.	yes	.
PADG_05846	hypothetical protein	PF05721.8|PhyH[Phytanoyl-CoA dioxygenase (PhyH)]	.	.	.	.	GO:0016702	.	.	.	.	.	yes	.
PADG_00736	hypothetical protein	PF00046.24|Homeobox[Homeobox domain];PF05920.6|Homeobox_KN[Homeobox KN domain]	.	.	.	.	GO:0005634;GO:0006355;GO:0008270;GO:0043565;GO:0003700	.	.	.	.	.	yes	.
PADG_11989	CAMK protein kinase	PF00498.21|FHA[FHA domain];PF00069.20|Pkinase[Protein kinase domain];PF07714.12|Pkinase_Tyr[Protein tyrosine kinase];PF06293.9|Kdo[Lipopolysaccharide kinase (Kdo/WaaP) family]	.	.	ddi:DDB_G0279925 mlkA; CAM kinase; K08794 calcium/calmodulin-dependent protein kinase I [EC:2.7.11.17]	.	GO:0005524;GO:0004683;GO:0006468;GO:0005516;GO:0005737	.	.	.	.	.	yes	.
PADG_02399	hypothetical protein	PF12192.3|CBP[Fungal calcium binding protein]	SigP4[DScore:0.755]	.	.	.	.	.	.	.	.	.	yes	.
PADG_07920	hypothetical protein	PF12455.3|Dynactin[Dynein associated protein];PF01302.20|CAP_GLY[CAP-Gly domain]	.	.	.	.	.	ko05016[Huntington's disease]	.	.	.	.	yes	.
PADG_04212	hypothetical protein	.	.	.	.	.	.	.	.	.	.	.	yes	.
PADG_01403	hypothetical protein	PF01757.17|Acyl_transf_3[Acyltransferase family]	.	TMH:8	.	.	GO:0008415	.	.	.	.	.	yes	.
PADG_02778	haloacid dehalogenase, type II	PF13419.1|HAD_2[Haloacid dehalogenase-like hydrolase]	.	.	ara:Arad_4272 dehII; haloacid dehalogenase, type II; K01560 2-haloacid dehalogenase [EC:3.8.1.2]	.	GO:0016787	.	.	.	.	.	yes	.
PADG_04069	hypothetical protein	.	.	TMH:1	.	.	.	.	.	.	.	.	yes	.
PADG_07621	hypothetical protein	.	.	.	.	.	.	.	.	.	.	.	yes	.
PADG_11918	hypothetical protein	.	.	.	.	.	.	.	.	.	.	.	yes	.
PADG_02237	hypothetical protein	.	.	.	.	.	.	.	.	.	.	.	yes	.
PADG_07101	hypothetical protein	PF01163.17|RIO1[RIO1 family]	.	.	ddi:DDB_G0280431 rio1; RIO family protein kinase; K07178 RIO kinase 1 [EC:2.7.11.1]	EC:2.7.11.1[Non-specific serine/threonine protein kinase.]	GO:0004674;GO:0005524	.	.	.	.	.	yes	.
PADG_00483	hypothetical protein	PF00933.16|Glyco_hydro_3[Glycosyl hydrolase family 3 N terminal domain];PF01915.17|Glyco_hydro_3_C[Glycosyl hydrolase family 3 C-terminal domain];PF14310.1|Fn3-like[Fibronectin type III-like domain]	.	.	.	EC:3.2.1.21[Beta-glucosidase.]	GO:0008422;GO:0005975	ko00500[Starch and sucrose metabolism];ko00940[Phenylpropanoid biosynthesis]	.	.	.	.	yes	.
PADG_12382	hypothetical protein	.	SigP4[DScore:0.517]	.	.	.	.	.	.	.	.	.	yes	.
PADG_00900	hypothetical protein	.	.	.	.	.	.	.	.	.	.	.	yes	.
PADG_02608	hypothetical protein	PF04366.7|DUF500[Family of unknown function (DUF500)]	.	.	.	.	.	.	.	.	.	.	yes	.
PADG_05830	hypothetical protein	.	.	.	.	.	.	.	.	.	.	.	yes	.
PADG_03065	hypothetical protein	.	.	.	.	.	.	.	.	.	.	.	yes	.
PADG_04930	hypothetical protein	.	.	.	.	.	.	.	.	.	.	.	yes	.
PADG_12392	hypothetical protein	.	.	.	.	.	.	.	.	.	.	.	yes	.
PADG_11563	hypothetical protein	.	.	.	.	.	.	.	.	.	.	.	yes	.
PADG_06552	hypothetical protein	PF05199.8|GMC_oxred_C[GMC oxidoreductase];PF00890.19|FAD_binding_2[FAD binding domain];PF00732.14|GMC_oxred_N[GMC oxidoreductase]	.	.	.	.	GO:0016614;GO:0050660	.	.	.	.	.	yes	.
PADG_05254	hypothetical protein	PF01544.13|CorA[CorA-like Mg2+ transporter protein]	.	TMH:2	.	.	GO:0016020;GO:0055085;GO:0046873;GO:0030001	.	.	.	.	.	yes	.
PADG_03407	hypothetical protein	.	.	.	.	.	.	.	.	.	.	.	yes	.
PADG_01604	hypothetical protein	PF02148.14|zf-UBP[Zn-finger in ubiquitin-hydrolases and other protein];PF07576.7|BRAP2[BRCA1-associated protein 2];PF13639.1|zf-RING_2[Ring finger domain]	.	.	.	EC:6.3.2.19[Ubiquitin--protein ligase.]	GO:0005515;GO:0008270	.	.	.	.	.	yes	.
PADG_01428	hypothetical protein	PF09783.4|Vac_ImportDeg[Vacuolar import and degradation protein]	.	.	.	.	.	.	.	.	.	.	yes	.
PADG_04519	hypothetical protein	.	.	.	.	.	.	.	.	.	.	.	yes	.
PADG_12432	hypothetical protein	.	SigP4[DScore:0.636]	.	.	.	.	.	.	.	.	.	yes	.
PADG_03185	hypothetical protein	PF12847.2|Methyltransf_18[Methyltransferase domain];PF08241.7|Methyltransf_11[Methyltransferase domain];PF13489.1|Methyltransf_23[Methyltransferase domain];PF13847.1|Methyltransf_31[Methyltransferase domain]	.	.	.	.	GO:0008152;GO:0008168	.	.	.	.	.	yes	.
PADG_03747	alternative oxidase, mitochondrial	PF01786.12|AOX[Alternative oxidase]	.	TMH:2	.	.	GO:0006810;GO:0007585;GO:0005506;GO:0022900;GO:0005743;GO:0016021;GO:0070469;GO:0016491	.	.	.	.	.	yes	.
PADG_03146	hypothetical protein	.	.	.	.	.	GO:0005840	.	.	.	.	.	yes	.
PADG_07057	hypothetical protein	.	.	TMH:3	.	.	.	.	.	.	.	.	yes	.
PADG_11308	hypothetical protein	.	.	.	.	.	.	.	.	.	.	.	yes	.
PADG_00235	hypothetical protein	.	.	.	.	.	.	.	.	.	.	.	yes	.
PADG_07012	hypothetical protein	PF04950.7|DUF663[Protein of unknown function (DUF663)];PF08142.7|AARP2CN[AARP2CN (NUC121) domain]	.	.	.	.	GO:0042254;GO:0005634	.	.	.	.	.	yes	.
PADG_00647	hypothetical protein	PF00498.21|FHA[FHA domain]	.	.	.	.	.	.	.	.	.	.	yes	.
PADG_00028	hypothetical protein	.	.	.	.	.	.	.	.	.	.	.	yes	.
PADG_04089	hypothetical protein	PF06248.8|Zw10[Centromere/kinetochore Zw10]	.	.	.	.	.	.	.	.	.	.	yes	.
PADG_11197	hypothetical protein	PF04855.7|SNF5[SNF5 / SMARCB1 / INI1]	.	.	.	.	GO:0000228;GO:0006338	.	.	.	.	.	yes	.
PADG_05845	hypothetical protein	PF13489.1|Methyltransf_23[Methyltransferase domain]	.	.	.	.	GO:0008168	.	.	.	.	.	yes	.
PADG_02243	hypothetical protein	PF05032.7|Spo12[Spo12 family]	.	.	.	.	.	.	.	.	.	.	yes	.
PADG_01685	hypothetical protein	.	.	.	.	.	.	.	.	.	.	.	yes	.
PADG_11145	hypothetical protein	PF00179.21|UQ_con[Ubiquitin-conjugating enzyme]	.	TMH:1	.	.	GO:0043687;GO:0019787;GO:0051246	.	.	.	.	.	yes	.
PADG_04901	hypothetical protein	PF00366.15|Ribosomal_S17[Ribosomal protein S17]	.	.	.	.	GO:0005840;GO:0006412;GO:0003735	.	.	.	.	.	yes	.
PADG_12364	hypothetical protein	.	.	.	.	.	GO:0016787	.	.	.	.	.	yes	.
PADG_03520	hypothetical protein	PF09073.5|BUD22[BUD22]	.	.	.	.	.	.	.	.	.	.	yes	.
PADG_05192	hypothetical protein	.	.	.	.	.	.	.	.	.	.	.	yes	.
PADG_04667	NEK protein kinase	PF00069.20|Pkinase[Protein kinase domain];PF07714.12|Pkinase_Tyr[Protein tyrosine kinase]	.	.	ddi:DDB_G0270814 nek2; NEK family protein kinase; K08857 NIMA (never in mitosis gene a)-related kinase [EC:2.7.11.1]	EC:2.7.11.1[Non-specific serine/threonine protein kinase.]	GO:0004674;GO:0005524;GO:0006468	.	.	.	.	.	yes	.
PADG_11256	hypothetical protein	.	.	.	.	.	.	.	.	.	.	.	yes	.
PADG_03891	hypothetical protein	PF03031.13|NIF[NLI interacting factor-like phosphatase];TIGR02251[HIF-SF_euk: dullard-like phosphatase domain]	.	.	.	EC:3.1.3.16[Phosphoprotein phosphatase.]	GO:0016791	.	.	.	.	.	yes	.
PADG_11543	hypothetical protein	.	.	.	.	.	.	.	.	.	.	.	yes	.
PADG_06620	hypothetical protein	.	.	.	.	.	.	.	.	.	.	.	yes	.
PADG_03527	hypothetical protein	PF10404.4|BHD_2[Rad4 beta-hairpin domain 2];PF03835.10|Rad4[Rad4 transglutaminase-like domain];PF10405.4|BHD_3[Rad4 beta-hairpin domain 3];PF10403.4|BHD_1[Rad4 beta-hairpin domain 1]	.	.	.	.	GO:0005634;GO:0003684;GO:0006289	.	.	.	.	.	yes	.
PADG_00805	hypothetical protein	.	.	TMH:1	.	.	.	.	.	.	.	.	yes	.
PADG_01521	hypothetical protein	PF00307.26|CH[Calponin homology (CH) domain]	.	.	.	.	.	.	.	.	.	.	yes	.
PADG_04207	hypothetical protein	.	SigP4[DScore:0.481]	.	.	.	.	.	.	.	.	.	yes	.
PADG_00523	hypothetical protein	PF08449.6|UAA[UAA transporter family];PF04142.10|Nuc_sug_transp[Nucleotide-sugar transporter];PF00892.15|EamA[EamA-like transporter family]	SigP4[DScore:0.606]	TMH:8	.	.	GO:0008643;GO:0055085;GO:0016021;GO:0005351;GO:0000139	.	.	.	.	.	yes	.
PADG_11277	hypothetical protein	.	.	.	.	.	GO:0003676	.	.	.	.	.	yes	.
PADG_12073	hypothetical protein	.	.	.	.	.	.	.	.	.	.	.	yes	.
PADG_11222	hypothetical protein	.	.	.	.	.	.	.	.	.	.	.	yes	.
PADG_12161	hypothetical protein	.	.	.	.	.	.	.	.	.	.	.	yes	.
PADG_12394	hypothetical protein	.	.	.	.	.	.	.	.	.	.	.	yes	.
PADG_04235	hypothetical protein	.	.	.	.	.	.	.	.	.	.	.	yes	.
PADG_01834	hypothetical protein	PF06094.7|AIG2[AIG2-like family]	.	.	.	.	.	.	.	.	.	.	yes	.
PADG_02369	hypothetical protein	.	.	.	.	.	.	.	.	.	.	.	yes	.
PADG_11313	hypothetical protein	.	.	.	.	.	.	.	.	.	.	.	yes	.
PADG_05577	hypothetical protein	PF11816.3|DUF3337[Domain of unknown function (DUF3337)];PF00400.27|WD40[WD domain, G-beta repeat]	.	.	.	.	GO:0055085;GO:0016021;GO:0005488	.	.	.	.	.	yes	.
PADG_11938	hypothetical protein	.	.	.	.	.	.	.	.	.	.	.	yes	.
PADG_00818	hypothetical protein	.	.	.	.	.	.	.	.	.	.	.	yes	.
PADG_04985	hypothetical protein	.	.	.	.	.	.	.	.	.	.	.	yes	.
PADG_03670	hypothetical protein	PF07539.7|DRIM[Down-regulated in metastasis]	.	.	.	.	GO:0005488	.	.	.	.	.	yes	.
PADG_11671	hypothetical protein	PF11917.3|DUF3435[Protein of unknown function (DUF3435)]	.	.	.	.	.	.	.	.	.	.	yes	.
PADG_00916	hypothetical protein	PF07741.8|BRF1[Brf1-like TBP-binding domain];PF00382.14|TFIIB[Transcription factor TFIIB repeat]	.	.	xla:494758 brf1; BRF1 homolog, subunit of RNA polymerase III transcription initiation factor IIIB; K15196 transcription factor IIIB 90 kDa subunit	.	GO:0005634;GO:0045941;GO:0006355;GO:0016563;GO:0006352;GO:0006413;GO:0003743;GO:0005515;GO:0008270	.	.	.	.	.	yes	.
PADG_03501	hypothetical protein	.	.	.	.	.	GO:0008270;GO:0003676	.	.	.	.	.	yes	.
PADG_05679	hypothetical protein	PF05648.9|PEX11[Peroxisomal biogenesis factor 11 (PEX11)]	.	.	.	.	.	.	.	.	.	.	yes	.
PADG_07044	hypothetical protein	PF08631.5|SPO22[Meiosis protein SPO22/ZIP4 like]	.	.	smp:SMAC_04082 zip4; ZIP4 protein	.	.	.	.	.	.	.	yes	.
PADG_02720	hypothetical protein	.	.	.	.	.	.	.	.	.	.	.	yes	.
PADG_03918	hypothetical protein	PF00583.19|Acetyltransf_1[Acetyltransferase (GNAT) family];PF13302.1|Acetyltransf_3[Acetyltransferase (GNAT) domain]	.	.	.	.	GO:0008152;GO:0008080	.	.	.	.	.	yes	.
PADG_11761	hypothetical protein	.	.	.	.	.	.	.	.	.	.	.	yes	.
PADG_11743	hypothetical protein	PF12923.2|RRP7[Ribosomal RNA-processing protein 7 (RRP7)]	.	.	.	.	GO:0005634;GO:0003677;GO:0006281;GO:0005524;GO:0007131;GO:0008094	.	.	.	.	.	yes	.
PADG_01895	hypothetical protein	PF04117.7|Mpv17_PMP22[Mpv17 / PMP22 family]	.	TMH:2	.	.	GO:0016021	.	.	.	.	.	yes	.
PADG_00520	hypothetical protein	PF03062.14|MBOAT[MBOAT, membrane-bound O-acyltransferase family]	.	TMH:7	.	.	GO:0008415;GO:0016021	.	.	.	.	.	yes	.
PADG_05394	hypothetical protein	.	.	TMH:1	.	.	.	.	.	.	.	.	yes	.
PADG_05808	hypothetical protein	.	.	.	.	.	GO:0005622;GO:0008270	.	.	.	.	.	yes	.
PADG_01439	hypothetical protein	PF05178.7|Kri1[KRI1-like family];PF12936.2|Kri1_C[KRI1-like family C-terminal]	.	.	.	.	.	.	.	.	.	.	yes	.
PADG_00499	hypothetical protein	.	.	.	.	.	.	.	.	.	.	.	yes	.
PADG_01562	hypothetical protein	PF04912.9|Dynamitin[Dynamitin]	.	.	.	.	.	ko05016[Huntington's disease]	.	.	.	.	yes	.
PADG_03756	hypothetical protein	PF12937.2|F-box-like[F-box-like]	.	.	.	.	.	.	.	.	.	.	yes	.
PADG_11169	hypothetical protein	.	.	.	.	.	.	.	.	.	.	.	yes	.
PADG_03129	hypothetical protein	.	.	.	.	.	.	.	.	.	.	.	yes	.
PADG_06506	hypothetical protein	PF04082.13|Fungal_trans[Fungal specific transcription factor domain];PF00172.13|Zn_clus[Fungal Zn(2)-Cys(6) binuclear cluster domain]	.	.	.	.	GO:0005634;GO:0006355;GO:0008270;GO:0003700	.	.	.	.	.	yes	.
PADG_12065	hypothetical protein	PF02517.11|Abi[CAAX protease self-immunity]	.	TMH:5	xla:444550 rce1; RCE1 homolog, prenyl protein protease (S. cerevisiae); K08658 prenyl protein peptidase [EC:3.4.22.-]	.	GO:0016020;GO:0008233	.	.	.	.	.	yes	.
PADG_03410	hypothetical protein	.	.	.	.	.	.	.	.	.	.	.	yes	.
PADG_06081	hypothetical protein	PF02815.14|MIR[MIR domain];PF02366.13|PMT[Dolichyl-phosphate-mannose-protein mannosyltransferase]	.	TMH:9	.	EC:2.4.1.109[Dolichyl-phosphate-mannose-protein mannosyltransferase.]	GO:0016020;GO:0006493;GO:0004169	.	.	.	.	.	yes	.
PADG_12506	hypothetical protein	.	.	.	.	.	.	.	.	.	.	.	yes	.
PADG_03708	thiazole biosynthetic enzyme, mitochondrial	PF01266.19|DAO[FAD dependent oxidoreductase];TIGR00292[TIGR00292: thiazole biosynthesis enzyme];PF01946.12|Thi4[Thi4 family]	.	.	.	.	GO:0009228	.	.	.	.	.	yes	.
PADG_01867	hypothetical protein	.	.	.	.	.	GO:0003677;GO:0005634	.	.	.	.	.	yes	.
PADG_03667	hypothetical protein	PF05916.6|Sld5[GINS complex protein]	.	.	.	.	.	.	.	.	.	.	yes	.
PADG_01027	hypothetical protein	PF13923.1|zf-C3HC4_2[Zinc finger, C3HC4 type (RING finger)];PF00097.20|zf-C3HC4[Zinc finger, C3HC4 type (RING finger)];PF13920.1|zf-C3HC4_3[Zinc finger, C3HC4 type (RING finger)];PF00628.24|PHD[PHD-finger];PF13639.1|zf-RING_2[Ring finger domain];PF14634.1|zf-RING_5[zinc-RING finger domain];PF13831.1|PHD_2[PHD-finger]	.	.	.	.	GO:0005515;GO:0008270	.	.	.	.	.	yes	.
PADG_02651	hypothetical protein	.	.	.	.	.	.	.	.	.	.	.	yes	.
PADG_11307	hypothetical protein	.	SigP4[DScore:0.454]	.	.	.	.	.	.	.	.	.	yes	.
PADG_02064	hypothetical protein	PF01479.20|S4[S4 domain]	.	.	.	.	GO:0005622;GO:0019843	.	.	.	.	.	yes	.
PADG_07856	hypothetical protein	PF05022.7|SRP40_C[SRP40, C-terminal domain]	.	.	smp:SMAC_07114 mms4; MMS4 protein	.	.	.	.	.	.	.	yes	.
PADG_02273	hypothetical protein	.	.	.	.	.	GO:0009055;GO:0020037;GO:0004497	.	.	.	.	.	yes	.
PADG_07093	hypothetical protein	.	.	TMH:1	.	.	GO:0055085	.	.	.	.	.	yes	.
PADG_11234	hypothetical protein	.	.	.	.	.	.	.	.	.	.	.	yes	.
PADG_11767	hypothetical protein	.	.	.	.	.	.	.	.	.	.	.	yes	.
PADG_06782	hypothetical protein	.	.	.	.	.	.	.	.	.	.	.	yes	.
PADG_03909	hypothetical protein	PF05730.6|CFEM[CFEM domain]	SigP4[DScore:0.777]	.	.	.	.	.	.	.	.	.	yes	.
PADG_12398	hypothetical protein	.	.	.	.	.	.	.	.	.	.	.	yes	.
PADG_02344	hypothetical protein	.	.	.	.	.	.	.	.	.	.	.	yes	.
PADG_01610	hypothetical protein	PF13249.1|Prenyltrans_2[Prenyltransferase-like];PF00432.16|Prenyltrans[Prenyltransferase and squalene oxidase repeat]	.	.	.	EC:2.5.1.58[Protein farnesyltransferase.]	GO:0004660	.	.	.	.	.	yes	.
PADG_00583	hypothetical protein	.	.	.	.	.	.	.	.	.	.	.	yes	.
PADG_11228	hypothetical protein	.	.	.	.	.	.	.	.	.	.	.	yes	.
PADG_04566	hypothetical protein	.	.	.	.	.	.	.	.	.	.	.	yes	.
PADG_03844	hypothetical protein	PF10516.4|SHNi-TPR[SHNi-TPR]	.	.	.	.	.	.	.	.	.	.	yes	.
PADG_08163	hypothetical protein	.	.	.	.	.	.	.	.	.	.	.	yes	.
PADG_00146	hypothetical protein	.	SigP4[DScore:0.771]	.	.	.	.	.	.	.	.	.	yes	.
PADG_12063	hypothetical protein	PF00291.20|PALP[Pyridoxal-phosphate dependent enzyme]	.	.	cst:CLOST_2433 ygeX; 2,3-diaminopropionate ammonia-lyase (EC:4.3.1.15); K01751 diaminopropionate ammonia-lyase [EC:4.3.1.15]	.	GO:0016829;GO:0008152;GO:0030170	.	.	.	.	.	yes	.
PADG_12425	hypothetical protein	.	.	.	.	.	.	.	.	.	.	.	yes	.
PADG_06019	hypothetical protein	.	.	.	.	.	.	.	.	.	.	.	yes	.
PADG_05669	hypothetical protein	.	.	.	.	.	.	.	.	.	.	.	yes	.
PADG_11608	hypothetical protein	.	.	.	.	.	.	.	.	.	.	.	yes	.
PADG_07625	5'/3'-nucleotidase SurE	PF01975.12|SurE[Survival protein SurE];TIGR00087[surE: 5'/3'-nucleotidase SurE]	.	.	.	.	GO:0016787	.	.	.	.	.	yes	.
PADG_00925	hypothetical protein	PF00645.13|zf-PARP[Poly(ADP-ribose) polymerase and DNA-Ligase Zn-finger region]	.	.	.	.	GO:0003677;GO:0008270	.	.	.	.	.	yes	.
PADG_03600	hypothetical protein	.	SigP4[DScore:0.770]	.	vcn:VOLCADRAFT_103843 vmp3; metalloproteinase, extracellular matrix glycoprotein VMP3	.	.	.	.	.	.	.	yes	.
PADG_07449	hypothetical protein	PF04406.9|TP6A_N[Type IIB DNA topoisomerase]	.	.	lbc:LACBIDRAFT_145110 spo11; topoisomerase acting in meiosis; K10878 meiotic recombination protein SPO11	.	GO:0003677;GO:0005524;GO:0016853;GO:0005694;GO:0006259	.	.	.	.	.	yes	.
PADG_00933	hypothetical protein	.	.	.	.	.	.	.	.	.	.	.	yes	.
PADG_02274	hypothetical protein	.	.	.	.	.	.	.	.	.	.	.	yes	.
PADG_12158	hypothetical protein	.	.	.	.	.	.	.	.	.	.	.	yes	.
PADG_08082	hypothetical protein	PF00646.28|F-box[F-box domain];PF00400.27|WD40[WD domain, G-beta repeat];PF12937.2|F-box-like[F-box-like]	.	.	.	.	GO:0046872	.	.	.	.	.	yes	.
PADG_07954	hypothetical protein	PF04258.8|Peptidase_A22B[Signal peptide peptidase];PF06550.6|DUF1119[Protein of unknown function (DUF1119)]	.	TMH:8	.	.	GO:0016021;GO:0004190	.	.	.	.	.	yes	.
PADG_04664	hypothetical protein	.	.	.	.	.	.	.	.	.	.	.	yes	.
PADG_11512	hypothetical protein	.	.	.	.	.	.	.	.	.	.	.	yes	.
PADG_05499	hypothetical protein	.	.	TMH:1	.	.	GO:0050660;GO:0016491	.	.	.	.	.	yes	.
PADG_00471	hypothetical protein	PF01501.15|Glyco_transf_8[Glycosyl transferase family 8]	.	.	xtr:496877 gyg2; glycogenin 2 (EC:2.4.1.186); K00750 glycogenin glucosyltransferase [EC:2.4.1.186]	.	GO:0016757	.	.	.	.	.	yes	.
PADG_02795	hypothetical protein	PF12348.3|CLASP_N[CLASP N terminal]	.	.	ame:410545 chb; CLIP-associating protein	.	GO:0005856;GO:0009987;GO:0005488	.	.	.	.	.	yes	.
PADG_12337	hypothetical protein	PF00814.20|Peptidase_M22[Glycoprotease family]	.	.	psp:PSPPH_0622 gcp; DNA-binding/iron metalloprotein/AP endonuclease (EC:3.4.24.57); K01409 O-sialoglycoprotein endopeptidase [EC:3.4.24.57]	.	GO:0006508;GO:0004222;GO:0008270	.	.	.	.	.	yes	.
PADG_02423	hypothetical protein	PF02535.17|Zip[ZIP Zinc transporter]	.	TMH:6	.	.	GO:0016020;GO:0055085;GO:0046873;GO:0030001	.	.	.	.	.	yes	.
PADG_03632	hypothetical protein	.	.	.	.	.	.	.	.	.	.	.	yes	.
PADG_03987	hypothetical protein	PF11976.3|Rad60-SLD[Ubiquitin-2 like Rad60 SUMO-like]	.	.	.	.	.	.	.	.	.	.	yes	.
PADG_03198	3-ketoacyl-CoA reductase	PF08659.5|KR[KR domain];PF13561.1|adh_short_C2[Enoyl-(Acyl carrier protein) reductase];PF00106.20|adh_short[short chain dehydrogenase]	.	TMH:2	.	EC:1.1.1.-[ With NAD(+) or NADP(+) as acceptor.]	GO:0016021;GO:0006633;GO:0005789;GO:0055114;GO:0005488;GO:0016491	.	.	.	.	.	yes	.
PADG_08417	hypothetical protein	.	.	.	.	.	.	.	.	.	.	.	yes	.
PADG_11501	hypothetical protein	.	.	.	.	.	.	.	.	.	.	.	yes	.
PADG_01374	hypothetical protein	PF13812.1|PPR_3[Pentatricopeptide repeat domain];TIGR00756[PPR: pentatricopeptide repeat domain];PF13041.1|PPR_2[PPR repeat family]	.	.	.	.	.	.	.	.	.	.	yes	.
PADG_11566	hypothetical protein	.	.	.	.	.	.	.	.	.	.	.	yes	.
PADG_11913	hypothetical protein	.	.	.	.	.	.	.	.	.	.	.	yes	.
PADG_02660	hypothetical protein	.	.	.	.	.	.	.	.	.	.	.	yes	.
PADG_12325	hypothetical protein	PF12697.2|Abhydrolase_6[Alpha/beta hydrolase family];PF00782.15|DSPc[Dual specificity phosphatase, catalytic domain];PF12695.2|Abhydrolase_5[Alpha/beta hydrolase family];PF00561.15|Abhydrolase_1[alpha/beta hydrolase fold]	.	.	.	.	GO:0005840;GO:0008138;GO:0006412;GO:0006470;GO:0003735;GO:0004725	.	.	.	.	.	yes	.
PADG_11339	hypothetical protein	.	.	.	.	.	.	.	.	.	.	.	yes	.
PADG_00797	hypothetical protein	.	.	.	.	.	.	.	.	.	.	.	yes	.
PADG_12229	phosphoribosylaminoimidazole carboxylase, ATPase subunit	PF02786.12|CPSase_L_D2[Carbamoyl-phosphate synthase L chain, ATP binding domain];PF00731.15|AIRC[AIR carboxylase];TIGR01161[purK: phosphoribosylaminoimidazole carboxylase, ATPase subunit];PF13535.1|ATP-grasp_4[ATP-grasp domain];PF02222.17|ATP-grasp[ATP-grasp domain]	.	.	.	EC:4.1.1.21[Phosphoribosylaminoimidazole carboxylase.]	GO:0005524;GO:0006189;GO:0004638	.	.	.	.	.	yes	.
PADG_03373	hypothetical protein	.	.	.	.	.	.	.	.	.	.	.	yes	.
PADG_00545	RAN protein kinase	PF00069.20|Pkinase[Protein kinase domain];PF07714.12|Pkinase_Tyr[Protein tyrosine kinase]	.	.	.	EC:2.7.1.-[ Phosphotransferases with an alcohol group as acceptor.]	GO:0004674;GO:0005524;GO:0006468	.	.	.	.	.	yes	.
PADG_08721	hypothetical protein	.	.	TMH:2	.	.	.	.	.	.	.	.	yes	.
PADG_05504	thioredoxin	PF14595.1|Thioredoxin_9[Thioredoxin];TIGR01068[thioredoxin: thioredoxin];PF13098.1|Thioredoxin_2[Thioredoxin-like domain];PF00085.15|Thioredoxin[Thioredoxin]	.	.	.	.	GO:0006662;GO:0015035;GO:0009055;GO:0045454	.	.	.	.	.	yes	.
PADG_08359	hypothetical protein	PF08659.5|KR[KR domain];PF00106.20|adh_short[short chain dehydrogenase]	.	.	.	.	GO:0005488;GO:0055114;GO:0016491	.	.	.	.	.	yes	.
PADG_03245	hypothetical protein	PF01230.18|HIT[HIT domain];PF11969.3|DcpS_C[Scavenger mRNA decapping enzyme C-term binding]	.	.	.	EC:3.6.1.29[Bis(5'-adenosyl)-triphosphatase.]	GO:0005634;GO:0004081;GO:0003684;GO:0006289	ko05222[Small cell lung cancer];ko05223[Non-small cell lung cancer]	.	.	.	.	yes	.
PADG_04295	hypothetical protein	.	.	.	.	.	.	.	.	.	.	.	yes	.
PADG_11770	hypothetical protein	.	.	.	.	.	.	.	.	.	.	.	yes	.
PADG_07681	hypothetical protein	.	.	.	.	.	.	.	.	.	.	.	yes	.
PADG_07018	hypothetical protein	.	.	TMH:1	.	.	.	.	.	.	.	.	yes	.
PADG_00227	hypothetical protein	PF12847.2|Methyltransf_18[Methyltransferase domain];PF13649.1|Methyltransf_25[Methyltransferase domain];PF08241.7|Methyltransf_11[Methyltransferase domain]	.	.	.	.	GO:0008152;GO:0008168	.	.	.	.	.	yes	.
PADG_06435	hypothetical protein	.	.	.	.	.	.	.	.	.	.	.	yes	.
PADG_12234	hypothetical protein	.	.	.	.	.	.	.	.	.	.	.	yes	.
PADG_08478	hypothetical protein	.	.	.	.	.	.	.	.	.	.	.	yes	.
PADG_03328	hypothetical protein	.	.	.	.	.	.	.	.	.	.	.	yes	.
PADG_03496	hypothetical protein	.	.	.	.	.	.	.	.	.	.	.	yes	.
PADG_01664	hypothetical protein	PF00013.24|KH_1[KH domain];PF13014.1|KH_3[KH domain]	.	.	.	.	GO:0003723	.	.	.	.	.	yes	.
PADG_04267	hypothetical protein	PF03403.8|PAF-AH_p_II[Platelet-activating factor acetylhydrolase, isoform II];PF12695.2|Abhydrolase_5[Alpha/beta hydrolase family]	.	.	.	.	GO:0003847;GO:0016042	.	.	.	.	.	yes	.
PADG_12363	hypothetical protein	.	.	.	.	.	.	.	.	.	.	.	yes	.
PADG_05554	hypothetical protein	.	.	.	.	.	.	.	.	.	.	.	yes	.
PADG_02095	hypothetical protein	PF12341.3|DUF3639[Protein of unknown function (DUF3639)];PF00400.27|WD40[WD domain, G-beta repeat]	.	.	.	.	.	.	.	.	.	.	yes	.
PADG_06020	hypothetical protein	.	.	.	.	.	.	.	.	.	.	.	yes	.
PADG_07207	hypothetical protein	PF08539.6|HbrB[HbrB-like]	.	.	.	.	.	.	.	.	.	.	yes	.
PADG_11043	hypothetical protein	.	.	.	.	.	.	.	.	.	.	.	yes	.
PADG_00497	hypothetical protein	.	SigP4[DScore:0.611]	TMH:1	.	.	.	.	.	.	.	.	yes	.
PADG_00686	hypothetical protein	PF04389.12|Peptidase_M28[Peptidase family M28];PF02225.17|PA[PA domain];PF04253.10|TFR_dimer[Transferrin receptor-like dimerisation domain]	.	TMH:1	.	.	GO:0004180;GO:0006508	.	.	.	.	.	yes	.
PADG_03774	hypothetical protein	PF02668.11|TauD[Taurine catabolism dioxygenase TauD, TfdA family]	.	.	.	.	GO:0016702;GO:0055114	.	.	.	.	.	yes	.
PADG_05113	hypothetical protein	PF03205.9|MobB[Molybdopterin guanine dinucleotide synthesis protein B]	.	.	ddi:DDB_G0277945 nol9; NUC156 family protein	.	.	.	.	.	.	.	yes	.
PADG_07700	exportin-T	PF08389.7|Xpo1[Exportin 1-like protein]	.	.	.	.	GO:0006810;GO:0005634;GO:0016301;GO:0016773;GO:0005975;GO:0000049;GO:0005737;GO:0008033	.	.	.	.	.	yes	.
PADG_06408	hypothetical protein	.	.	.	.	.	.	.	.	.	.	.	yes	.
PADG_11409	hypothetical protein	.	.	.	.	.	.	.	.	.	.	.	yes	.
PADG_03457	hypothetical protein	.	.	.	.	.	GO:0005634;GO:0006355;GO:0008270;GO:0003700	.	.	.	.	.	yes	.
PADG_00831	hypothetical protein	.	SigP4[DScore:0.955]	TMH:2	.	.	.	.	.	.	.	.	yes	.
PADG_02371	hypothetical protein	.	.	.	.	.	.	.	.	.	.	.	yes	.
PADG_06519	hypothetical protein	PF00400.27|WD40[WD domain, G-beta repeat]	.	.	xtr:734119 wdr75; WD repeat domain 75; K14552 NET1-associated nuclear protein 1 (U3 small nucleolar RNA-associated protein 17)	.	.	.	.	.	.	.	yes	.
PADG_00748	hypothetical protein	.	SigP4[DScore:0.851]	.	.	.	.	.	.	.	.	.	yes	.
PADG_05524	hypothetical protein	PF09692.5|Arb1[Argonaute siRNA chaperone (ARC) complex subunit Arb1]	.	.	.	.	.	.	.	.	.	.	yes	.
PADG_12301	hypothetical protein	PF13414.1|TPR_11[TPR repeat]	.	.	.	.	GO:0031072	.	.	.	.	.	yes	.
PADG_08679	hypothetical protein	.	.	.	.	.	.	.	.	.	.	.	yes	.
PADG_03087	hypothetical protein	PF00172.13|Zn_clus[Fungal Zn(2)-Cys(6) binuclear cluster domain]	.	.	.	.	GO:0005634;GO:0006355;GO:0008270;GO:0003700	.	.	.	.	.	yes	.
PADG_12099	hypothetical protein	.	.	.	.	.	.	.	.	.	.	.	yes	.
PADG_03159	hypothetical protein	.	.	.	.	.	.	.	.	.	.	.	yes	.
PADG_07867	hypothetical protein	PF03105.14|SPX[SPX domain];PF03600.11|CitMHS[Citrate transporter];PF00939.14|Na_sulph_symp[Sodium:sulfate symporter transmembrane region]	.	TMH:12	.	.	GO:0016020;GO:0055085;GO:0006814;GO:0005215	.	.	.	.	.	yes	.
PADG_00518	hypothetical protein	.	.	.	.	.	.	.	.	.	.	.	yes	.
PADG_04622	hypothetical protein	PF00069.20|Pkinase[Protein kinase domain]	.	.	.	.	GO:0004713;GO:0005524;GO:0006468	.	.	.	.	.	yes	.
PADG_06179	hypothetical protein	.	.	.	.	.	.	.	.	.	.	.	yes	.
PADG_11312	hypothetical protein	PF00370.16|FGGY_N[FGGY family of carbohydrate kinases, N-terminal domain]	.	.	.	.	GO:0006072;GO:0004370	.	.	.	.	.	yes	.
PADG_11411	hypothetical protein	.	SigP4[DScore:0.648]	.	.	.	.	.	.	.	.	.	yes	.
PADG_05479	hypothetical protein	.	.	.	.	.	.	.	.	.	.	.	yes	.
PADG_08362	hypothetical protein	PF07947.9|YhhN[YhhN-like protein]	.	.	.	.	GO:0016021	.	.	.	.	.	yes	.
PADG_05647	hypothetical protein	PF07000.6|DUF1308[Protein of unknown function (DUF1308)]	.	.	.	.	.	.	.	.	.	.	yes	.
PADG_12005	hypothetical protein	.	.	.	.	.	.	.	.	.	.	.	yes	.
PADG_06814	protein SSH4	PF00622.23|SPRY[SPRY domain]	.	TMH:1	.	.	GO:0010008;GO:0005774;GO:0016021;GO:0015031	.	.	.	.	.	yes	.
PADG_00862	hypothetical protein	PF04410.9|Gar1[Gar1/Naf1 RNA binding region]	.	.	.	.	GO:0005732;GO:0006364;GO:0019843	.	.	.	.	.	yes	.
PADG_01862	hypothetical protein	PF07876.7|Dabb[Stress responsive A/B Barrel Domain]	.	.	.	.	.	.	.	.	.	.	yes	.
PADG_04211	hypothetical protein	.	.	TMH:6	.	.	GO:0055085	.	.	.	.	.	yes	.
PADG_00213	hypothetical protein	PF02558.11|ApbA[Ketopantoate reductase PanE/ApbA];PF08546.6|ApbA_C[Ketopantoate reductase PanE/ApbA C terminal]	.	.	.	.	GO:0050661;GO:0015940;GO:0055114;GO:0005737;GO:0016491	.	.	.	.	.	yes	.
PADG_06139	hypothetical protein	PF01231.13|IDO[Indoleamine 2,3-dioxygenase]	.	.	.	.	GO:0016702;GO:0020037	ko05143[African trypanosomiasis]	.	.	.	.	yes	.
PADG_11416	hypothetical protein	.	.	.	.	.	.	.	.	.	.	.	yes	.
PADG_03745	hypothetical protein	.	.	.	.	.	.	.	.	.	.	.	yes	.
PADG_05157	hypothetical protein	.	.	.	.	.	.	.	.	.	.	.	yes	.
PADG_00429	hypothetical protein	PF10313.4|DUF2415[Uncharacterised protein domain (DUF2415)]	.	.	.	.	.	.	.	.	.	.	yes	.
PADG_07842	hypothetical protein	PF01728.14|FtsJ[FtsJ-like methyltransferase]	.	.	azl:AZL_020940 ftsJ; cell division protein methyltransferase; K02427 23S rRNA (uridine2552-2'-O)-methyltransferase [EC:2.1.1.166]	EC:2.1.1.168[21S rRNA (uridine(2791)-2'-O-)-methyltransferase.]	GO:0031167;GO:0051301;GO:0008173;GO:0003676	.	.	.	.	.	yes	.
PADG_01534	hypothetical protein	PF10744.4|Med1[Mediator of RNA polymerase II transcription subunit 1]	.	.	.	.	GO:0006357;GO:0016592;GO:0016455	.	.	.	.	.	yes	.
PADG_07298	hypothetical protein	.	.	.	.	.	.	.	.	.	.	.	yes	.
PADG_01754	hypothetical protein	PF07842.7|GCFC[GC-rich sequence DNA-binding factor-like protein];PF12656.2|G-patch_2[DExH-box splicing factor binding site];PF01585.18|G-patch[G-patch domain]	.	.	.	.	GO:0005622;GO:0003676	.	.	.	.	.	yes	.
PADG_01463	hypothetical protein	.	.	.	suy:SA2981_2593 sasA; cell-wall-anchored protein SasA (LPXTG motif)	.	.	.	.	.	.	.	yes	.
PADG_12345	hypothetical protein	.	.	.	.	.	.	.	.	.	.	.	yes	.
PADG_11247	hypothetical protein	.	.	.	.	.	.	.	.	.	.	.	yes	.
PADG_05261	hypothetical protein	.	.	.	.	.	.	.	.	.	.	.	yes	.
PADG_04419	hypothetical protein	PF01619.13|Pro_dh[Proline dehydrogenase]	.	.	.	.	GO:0004657;GO:0006562;GO:0006537;GO:0055114	.	.	.	.	.	yes	.
PADG_04071	hypothetical protein	PF04193.9|PQ-loop[PQ loop repeat]	.	TMH:7	.	.	.	.	.	.	.	.	yes	.
PADG_03069	hypothetical protein	PF00005.22|ABC_tran[ABC transporter];PF00664.18|ABC_membrane[ABC transporter transmembrane region]	.	TMH:16	.	.	GO:0055085;GO:0005524;GO:0016021;GO:0042626	.	.	.	.	.	yes	.
PADG_04335	hypothetical protein	PF04082.13|Fungal_trans[Fungal specific transcription factor domain];PF00172.13|Zn_clus[Fungal Zn(2)-Cys(6) binuclear cluster domain];PF11905.3|DUF3425[Domain of unknown function (DUF3425)]	.	.	.	.	GO:0005634;GO:0006355;GO:0008270;GO:0003700	.	.	.	.	.	yes	.
PADG_06902	hypothetical protein	PF15377.1|DUF4604[Domain of unknown function (DUF4604)]	.	.	.	.	.	.	.	.	.	.	yes	.
PADG_04591	hypothetical protein	.	.	TMH:1	.	.	.	.	.	.	.	.	yes	.
PADG_04121	hypothetical protein	.	.	TMH:2	.	.	.	.	.	.	.	.	yes	.
PADG_11171	hypothetical protein	PF04909.9|Amidohydro_2[Amidohydrolase];PF06658.7|DUF1168[Protein of unknown function (DUF1168)]	.	.	.	.	GO:0016787;GO:0008152	.	.	.	.	.	yes	.
PADG_02776	hypothetical protein	PF13875.1|DUF4202[Domain of unknown function (DUF4202)]	.	.	.	.	GO:0004812	.	.	.	.	.	yes	.
PADG_00119	hypothetical protein	PF12511.3|DUF3716[Protein of unknown function (DUF3716)]	SigP4[DScore:0.943]	TMH:1	.	.	.	.	.	.	.	.	yes	.
PADG_12459	hypothetical protein	.	.	.	.	.	.	.	.	.	.	.	yes	.
PADG_05736	hypothetical protein	PF05368.8|NmrA[NmrA-like family]	.	.	.	.	GO:0008152;GO:0003824;GO:0005488	.	s1b_ps3	s1b_ps3	yes	.	.	.
PADG_11100	hypothetical protein	.	SigP4[DScore:0.783]	TMH:1	.	.	.	.	s1b_ps2_ps3	ps2	yes	PS3	.	yes
PADG_11099	hypothetical protein	.	.	.	.	.	.	.	s1b_ps2_ps3	ps2	yes	.	.	yes
PADG_06767	hypothetical protein	PF13460.1|NAD_binding_10[NADH(P)-binding];PF00106.20|adh_short[short chain dehydrogenase];PF01073.14|3Beta_HSD[3-beta hydroxysteroid dehydrogenase/isomerase family];PF01370.16|Epimerase[NAD dependent epimerase/dehydratase family]	.	.	.	.	GO:0006508;GO:0004222;GO:0008270;GO:0044237;GO:0050662;GO:0016491	ko00591[Linoleic acid metabolism];ko00363[Bisphenol degradation];ko00650[Butanoate metabolism];ko00625[Chloroalkane and chloroalkene degradation]	s1b_ps2_pl	ps2	yes	Pl	.	yes
PADG_08126	hypothetical protein	.	.	TMH:2	.	.	.	.	s1b_ps2_pl	.	yes	.	.	yes
PADG_07440	hypothetical protein	PF00324.16|AA_permease[Amino acid permease];PF13520.1|AA_permease_2[Amino acid permease]	.	TMH:11	.	.	GO:0055085;GO:0006865;GO:0016021;GO:0015171	.	s1b_ps2	ps3	yes	.	.	yes
PADG_00032	hypothetical protein	.	.	.	.	.	.	.	s1b_ps2	ps2	yes	PS2	.	.
PADG_06769	hypothetical protein	PF00657.17|Lipase_GDSL[GDSL-like Lipase/Acylhydrolase];PF13472.1|Lipase_GDSL_2[GDSL-like Lipase/Acylhydrolase family]	.	TMH:2	.	.	GO:0006629;GO:0016788	.	s1b_ps2	ps2	yes	.	.	yes
PADG_06770	hypothetical protein	PF11051.3|Mannosyl_trans3[Mannosyltransferase putative]	.	TMH:1	.	.	GO:0016740	.	s1b_ps2	ps2	yes	.	.	yes
PADG_06768	rRNA 2'-O-methyltransferase fibrillarin	PF01269.12|Fibrillarin[Fibrillarin];PF08704.5|GCD14[tRNA methyltransferase complex GCD14 subunit]	.	.	.	EC:2.1.1.-[ Methyltransferases.]	GO:0003723;GO:0008168;GO:0006364;GO:0008033	.	s1b_ps2	ps2	yes	.	.	yes
PADG_11040	hypothetical protein	.	.	.	.	.	.	.	s1b_ps2	ps2	yes	.	.	.
PADG_00034	transcription elongation factor S-II	PF01096.13|TFIIS_C[Transcription factor S-II (TFIIS)];PF07500.9|TFIIS_M[Transcription factor S-II (TFIIS), central domain];PF08711.6|Med26[TFIIS helical bundle-like domain]	.	.	smp:SMAC_05797 dst1; DST1 protein; K03145 transcription elongation factor S-II	.	GO:0005634;GO:0003677;GO:0003711;GO:0003746;GO:0003702;GO:0006357;GO:0005515;GO:0008270;GO:0006354	.	s1b_ps2	ps2	yes	.	.	.
PADG_00197	hypothetical protein	.	.	.	.	.	.	.	s1b_ps2	.	yes	PS3	.	.
PADG_08198	hypothetical protein	PF04734.8|Ceramidase_alk[Neutral/alkaline non-lysosomal ceramidase]	.	TMH:1	ddi:DDB_G0268374 dcd2B; neutral/alkaline nonlysosomal ceramidase family protein	.	GO:0016787	.	s1b_ps2	.	yes	.	.	yes
PADG_08200	hypothetical protein	.	.	TMH:5	.	.	.	.	s1b_ps2	.	yes	.	.	yes
PADG_00496	hypothetical protein	PF11563.3|Protoglobin[Protoglobin]	.	.	.	.	.	.	s1b_ps2	.	yes	.	.	yes
PADG_08233	hypothetical protein	PF09337.5|zf-H2C2[His(2)-Cys(2) zinc finger]	.	.	.	.	GO:0008152;GO:0008080	.	s1b_ps2	.	yes	S1A	.	.
PADG_11736	hypothetical protein	PF06985.6|HET[Heterokaryon incompatibility protein (HET)]	.	.	.	.	.	.	s1b_ps2	.	yes	PS2-PS4	.	yes
PADG_11737	hypothetical protein	.	.	.	.	.	.	.	s1b_ps2	.	yes	Pl	.	yes
PADG_04283	hypothetical protein	PF14420.1|Clr5[Clr5 domain]	.	.	.	.	.	.	s1b_ps2	.	yes	.	.	yes
PADG_08234	T-complex protein 1, eta subunit	PF00118.19|Cpn60_TCP1[TCP-1/cpn60 chaperonin family];TIGR02345[chap_CCT_eta: T-complex protein 1, eta subunit]	.	.	.	.	GO:0006457;GO:0005524;GO:0051082;GO:0005737	.	s1b_ps2	.	yes	.	.	.
PADG_05765	hypothetical protein	PF13374.1|TPR_10[Tetratricopeptide repeat];PF13181.1|TPR_8[Tetratricopeptide repeat];PF13414.1|TPR_11[TPR repeat];PF07719.12|TPR_2[Tetratricopeptide repeat];PF00515.23|TPR_1[Tetratricopeptide repeat];PF13424.1|TPR_12[Tetratricopeptide repeat];PF13174.1|TPR_6[Tetratricopeptide repeat];PF12895.2|Apc3[Anaphase-promoting complex, cyclosome, subunit 3]	.	.	smp:SMAC_04064 cdc16; CDC16 protein; K03353 anaphase-promoting complex subunit 6	.	GO:0051301;GO:0005488	ko04113[Meiosis - yeast];ko04120[Ubiquitin mediated proteolysis];ko04111[Cell cycle - yeast];ko04914[Progesterone-mediated oocyte maturation];ko04114[Oocyte meiosis]	s1b_pl	ps2_pl	yes	.	.	.
PADG_01189	hypothetical protein	PF01485.16|IBR[IBR domain]	.	TMH:1	.	.	GO:0008270	.	s1b_pl	.	yes	.	.	.
PADG_05739	hypothetical protein	PF00956.13|NAP[Nucleosome assembly protein (NAP)]	.	.	.	.	GO:0005634;GO:0006334	.	s1b	s1b	yes	.	.	.
PADG_11498	hypothetical protein	PF00385.19|Chromo[Chromo (CHRromatin Organisation MOdifier) domain]	.	.	.	.	GO:0044260;GO:0006139;GO:0003676	.	s1b	s1b	yes	S1B-S1A-PS3-Pl	.	yes
PADG_08357	hypothetical protein	PF13450.1|NAD_binding_8[NAD(P)-binding Rossmann-like domain];PF00743.14|FMO-like[Flavin-binding monooxygenase-like];PF13434.1|K_oxygenase[L-lysine 6-monooxygenase (NADPH-requiring)];PF13738.1|Pyr_redox_3[Pyridine nucleotide-disulphide oxidoreductase]	.	.	scl:sce3282 ethA; monooxygenase flavin-binding family protein (EC:1.-.-.-)	.	GO:0050661;GO:0050660;GO:0004499;GO:0055114	.	s1b	s1b	yes	.	.	.
PADG_08356	hypothetical protein	.	.	.	.	.	GO:0004674;GO:0005524;GO:0006468	.	s1b	s1b	yes	.	.	.
PADG_05057	hypothetical protein	PF13862.1|BCIP[p21-C-terminal region-binding protein]	.	.	cci:CC1G_12187 bcp1; K15262 protein BCP1	.	GO:0005634;GO:0005737;GO:0015031	.	s1b	s1b	yes	.	.	.
PADG_05058	chorismate mutase	TIGR01802[CM_pl-yst: chorismate mutase];PF01817.16|CM_2[Chorismate mutase type II]	.	.	.	EC:5.4.99.5[Chorismate mutase.]	GO:0004106;GO:0009073	.	s1b	s1b	yes	.	.	.
PADG_02832	hypothetical protein	.	.	TMH:2	.	.	GO:0000166	.	s1b	s1b	yes	.	.	yes
PADG_11341	hypothetical protein	.	.	.	.	.	.	.	s1b	s1b	yes	.	.	.
PADG_02829	hypothetical protein	.	.	.	.	.	.	.	s1b	s1b	yes	.	.	.
PADG_01927	hypothetical protein	PF08639.5|SLD3[DNA replication regulator SLD3]	.	.	.	.	.	.	s1b	s1b	yes	.	.	.
PADG_02830	hypothetical protein	PF00583.19|Acetyltransf_1[Acetyltransferase (GNAT) family];PF13673.1|Acetyltransf_10[Acetyltransferase (GNAT) domain]	.	.	.	.	GO:0008152;GO:0008080	.	s1b	s1b	yes	.	.	.
PADG_11637	hypothetical protein	PF00069.20|Pkinase[Protein kinase domain]	.	.	.	.	GO:0004713;GO:0005524;GO:0006468	.	s1b	ps3	yes	PS2	.	.
PADG_11636	hypothetical protein	.	.	.	.	.	GO:0004713;GO:0004674;GO:0005524;GO:0006468	.	s1b	ps3	yes	.	.	.
PADG_03648	hypothetical protein	.	.	.	.	.	.	.	s1b	ps3	yes	.	.	.
PADG_03172	methylenetetrahydrofolate reductase	PF02219.12|MTHFR[Methylenetetrahydrofolate reductase];TIGR00677[fadh2_euk: methylenetetrahydrofolate reductase]	.	.	.	EC:1.5.1.20[Methylenetetrahydrofolate reductase (NAD(P)H).]	GO:0006555;GO:0004489;GO:0055114	ko00680[Methane metabolism];ko00720[Carbon fixation pathways in prokaryotes]	s1b	ps3	yes	.	.	.
PADG_11638	hypothetical protein	.	.	.	.	.	GO:0004713;GO:0005524;GO:0006468	.	s1b	ps3	yes	.	.	.
PADG_08352	hypothetical protein	.	.	.	.	.	.	.	s1b	ps3	yes	.	.	.
PADG_12427	hypothetical protein	.	.	.	.	.	.	.	s1b	ps3	yes	.	.	.
PADG_08353	hypothetical protein	.	SigP4[DScore:0.896]	.	.	.	.	.	s1b	ps3	yes	.	.	.
PADG_05530	hypothetical protein	PF00328.17|His_Phos_2[Histidine phosphatase superfamily (branch 2)]	SigP4[DScore:0.776]	TMH:1	.	.	GO:0003993	.	s1b	ps3	yes	.	.	yes
PADG_11071	hypothetical protein	PF00781.19|DAGK_cat[Diacylglycerol kinase catalytic domain]	.	.	.	.	GO:0004143;GO:0007205;GO:0003993	.	s1b	ps3	yes	.	.	yes
PADG_04255	hypothetical protein	.	.	.	.	.	.	.	s1b	ps3	yes	.	.	.
PADG_04254	CMGC/SRPK protein kinase	PF00069.20|Pkinase[Protein kinase domain];PF07714.12|Pkinase_Tyr[Protein tyrosine kinase]	.	.	.	.	GO:0005524;GO:0004672;GO:0006468	.	s1b	ps3	yes	.	.	.
PADG_04256	hypothetical protein	.	.	.	.	.	.	.	s1b	ps3	yes	.	.	.
PADG_00972	hypothetical protein	PF04437.8|RINT1_TIP1[RINT-1 / TIP-1 family]	.	.	.	.	.	.	s1b	ps2	yes	.	.	yes
PADG_00971	hypothetical protein	PF01212.16|Beta_elim_lyase[Beta-eliminating lyase];PF00266.14|Aminotran_5[Aminotransferase class-V];PF00282.14|Pyridoxal_deC[Pyridoxal-dependent decarboxylase conserved domain]	.	.	.	.	GO:0016831;GO:0019752;GO:0030170	ko04940[Type I diabetes mellitus];ko00430[Taurine and hypotaurine metabolism];ko00410[beta-Alanine metabolism];ko00650[Butanoate metabolism]	s1b	ps2	yes	.	.	yes
PADG_04863	leucine-tRNA ligase	TIGR00395[leuS_arch: leucine--tRNA ligase];PF09334.6|tRNA-synt_1g[tRNA synthetases class I (M)];PF01406.14|tRNA-synt_1e[tRNA synthetases class I (C) catalytic domain];PF00133.17|tRNA-synt_1[tRNA synthetases class I (I, L, M and V)];PF08264.8|Anticodon_1[Anticodon-binding domain of tRNA]	.	.	.	EC:6.1.1.4[Leucine--tRNA ligase.]	GO:0004823;GO:0005524;GO:0006429;GO:0005737	ko00970[Aminoacyl-tRNA biosynthesis]	s1b	ps2	yes	.	.	.
PADG_04862	hypothetical protein	PF05047.11|L51_S25_CI-B8[Mitochondrial ribosomal protein L51 / S25 / CI-B8 domain]	.	.	.	.	GO:0005840	.	s1b	ps2	yes	.	.	.
PADG_04861	hypothetical protein	PF08551.5|DUF1751[Eukaryotic integral membrane protein (DUF1751)]	.	TMH:6	.	.	.	.	s1b	ps2	yes	.	.	.
PADG_06857	hypothetical protein	.	.	.	.	.	GO:0006355;GO:0008270;GO:0043565;GO:0003700	.	s1b	pl	yes	.	.	yes
PADG_02943	hypothetical protein	PF00324.16|AA_permease[Amino acid permease];PF13520.1|AA_permease_2[Amino acid permease]	.	TMH:12	.	.	GO:0055085;GO:0006865;GO:0016021;GO:0015171	.	s1b	pl	yes	.	.	.
PADG_07216	hypothetical protein	.	.	.	.	.	.	.	s1b	pl	yes	.	.	.
PADG_07215	hypothetical protein	PF12783.2|Sec7_N[Guanine nucleotide exchange factor in Golgi transport N-terminal];PF09324.5|DUF1981[Domain of unknown function (DUF1981)];PF01369.15|Sec7[Sec7 domain]	.	.	.	.	GO:0032012;GO:0005622;GO:0005086;GO:0005488	.	s1b	pl	yes	.	.	.
PADG_03980	hypothetical protein	.	.	.	.	.	.	.	s1b	pl	yes	.	.	.
PADG_05763	hypothetical protein	PF08659.5|KR[KR domain];PF13561.1|adh_short_C2[Enoyl-(Acyl carrier protein) reductase];PF00106.20|adh_short[short chain dehydrogenase];PF01370.16|Epimerase[NAD dependent epimerase/dehydratase family]	.	.	hse:Hsero_2253 tsaC; toluenesulfonate Zinc-independent alcohol dehydrogenase (EC:1.1.1.159); K00059 3-oxoacyl-[acyl-carrier protein] reductase [EC:1.1.1.100]	EC:1.1.-.-[ Acting on the CH-OH group of donors.]	GO:0005488;GO:0055114;GO:0016491	ko01040[Biosynthesis of unsaturated fatty acids]	s1b	pl	yes	.	.	.
PADG_05764	hypothetical protein	PF00067.17|p450[Cytochrome P450]	.	TMH:1	.	.	GO:0009055;GO:0020037;GO:0004497;GO:0055114	.	s1b	pl	yes	.	.	.
PADG_05820	hypothetical protein	PF01321.13|Creatinase_N[Creatinase/Prolidase N-terminal domain];PF00557.19|Peptidase_M24[Metallopeptidase family M24]	.	.	.	EC:3.4.11.9[Xaa-Pro aminopeptidase.]	GO:0046872;GO:0004177;GO:0006508;GO:0009987;GO:0008235	.	s1b	.	yes	.	.	.
PADG_06978	cytochrome c	PF00034.16|Cytochrom_C[Cytochrome c];PF13442.1|Cytochrome_CBB3[Cytochrome C oxidase, cbb3-type, subunit III]	.	.	.	.	GO:0006810;GO:0005759;GO:0009055;GO:0022900;GO:0020037;GO:0070469	ko05210[Colorectal cancer];ko05014[Amyotrophic lateral sclerosis (ALS)];ko05010[Alzheimer's disease];ko05416[Viral myocarditis];ko04210[Apoptosis];ko05222[Small cell lung cancer];ko05016[Huntington's disease];ko05200[Pathways in cancer];ko05145[Toxoplasmosis];ko05012[Parkinson's disease]	s1b	.	yes	.	.	.
PADG_11517	hypothetical protein	.	SigP4[DScore:0.477]	.	.	.	.	.	s1b	.	yes	S1B-S1A-PS2-PS3-PS4-Pl	.	.
PADG_07212	hypothetical protein	.	.	.	.	.	GO:0005488	.	s1b	.	yes	S1B-S1A-PS2-Pl	.	.
PADG_12198	hypothetical protein	PF00644.15|PARP[Poly(ADP-ribose) polymerase catalytic domain]	.	.	.	.	GO:0003950	.	s1b	.	yes	PS2-PS3-Pl	.	yes
PADG_04444	hypothetical protein	.	.	.	.	.	.	.	s1b	.	yes	PS2	.	.
PADG_07213	pyruvate dehydrogenase complex dihydrolipoamide acetyltransferase	TIGR01349[PDHac_trf_mito: pyruvate dehydrogenase complex dihydrolipoamide acetyltransferase];PF02817.12|E3_binding[e3 binding domain];PF00198.18|2-oxoacid_dh[2-oxoacid dehydrogenases acyltransferase (catalytic domain)];PF00364.17|Biotin_lipoyl[Biotin-requiring enzyme]	.	TMH:1	.	EC:2.3.1.12[Dihydrolipoyllysine-residue acetyltransferase.]	GO:0005840;GO:0004742;GO:0005515;GO:0006090;GO:0045254;GO:0031405	ko00020[Citrate cycle (TCA cycle)];ko00620[Pyruvate metabolism]	s1b	.	yes	Pl	.	.
PADG_08375	hypothetical protein	PF14630.1|ORC5_C[Origin recognition complex (ORC) subunit 5 C-terminus];PF13191.1|AAA_16[AAA ATPase domain]	.	.	.	.	GO:0005634;GO:0000808;GO:0006260	ko04113[Meiosis - yeast];ko04111[Cell cycle - yeast]	s1b	.	yes	.	.	yes
PADG_07832	hypothetical protein	PF00168.25|C2[C2 domain]	.	.	.	.	.	.	s1b	.	yes	.	.	yes
PADG_06847	hypothetical protein	.	.	.	.	.	.	.	s1b	.	yes	.	.	yes
PADG_12362	hypothetical protein	.	.	.	.	.	.	.	s1b	.	yes	.	.	yes
PADG_00216	hypothetical protein	.	.	.	.	.	.	.	s1b	.	yes	.	.	yes
PADG_08376	aspartate-semialdehyde dehydrogenase	TIGR00978[asd_EA: aspartate-semialdehyde dehydrogenase];PF02774.13|Semialdhyde_dhC[Semialdehyde dehydrogenase, dimerisation domain];PF01118.19|Semialdhyde_dh[Semialdehyde dehydrogenase, NAD binding domain]	.	.	.	EC:1.2.1.11[Aspartate-semialdehyde dehydrogenase.]	GO:0051287;GO:0009088;GO:0055114;GO:0005737;GO:0046983;GO:0050661;GO:0004073;GO:0009086	ko00270[Cysteine and methionine metabolism];ko00300[Lysine biosynthesis]	s1b	.	yes	.	.	yes
PADG_05350	hypothetical protein	PF06179.7|Med22[Surfeit locus protein 5 subunit 22 of Mediator complex]	.	.	.	.	GO:0006357;GO:0016592;GO:0016455	.	s1b	.	yes	.	.	.
PADG_01728	hypothetical protein	PF07690.11|MFS_1[Major Facilitator Superfamily]	.	TMH:10	.	.	GO:0055085;GO:0004872	.	s1b	.	yes	.	.	.
PADG_11516	hypothetical protein	.	.	.	.	.	.	.	s1b	.	yes	.	.	.
PADG_07144	hypothetical protein	PF08297.6|U3_snoRNA_assoc[U3 snoRNA associated]	.	.	.	.	.	.	s1b	.	yes	.	.	.
PADG_04858	CMGC protein kinase	PF00069.20|Pkinase[Protein kinase domain];PF07714.12|Pkinase_Tyr[Protein tyrosine kinase]	.	.	.	EC:2.7.1.-[ Phosphotransferases with an alcohol group as acceptor.]	GO:0005524;GO:0004672;GO:0006468	.	s1b	.	yes	.	.	.
PADG_07145	hypothetical protein	PF12350.3|CTK3_C[CTD kinase subunit gamma CTK3 C-terminus];PF12243.3|CTK3[CTD kinase subunit gamma CTK3]	.	.	.	.	GO:0016301	.	s1b	.	yes	.	.	.
PADG_03170	hypothetical protein	PF01731.15|Arylesterase[Arylesterase]	.	.	.	.	GO:0043169;GO:0009058;GO:0005975;GO:0004064	.	s1b	.	yes	.	.	.
PADG_08207	hypothetical protein	.	.	.	.	.	GO:0003964;GO:0003723;GO:0004523;GO:0008270;GO:0006278	.	s1b	.	yes	.	.	.
PADG_07249	hypothetical protein	PF00400.27|WD40[WD domain, G-beta repeat];PF08954.6|DUF1900[Domain of unknown function (DUF1900)];PF08953.6|DUF1899[Domain of unknown function (DUF1899)]	.	.	ddi:DDB_G0267382 corA; WD-40 repeat-containing protein	.	.	.	s1b	.	yes	.	.	.
PADG_04445	hypothetical protein	PF01636.18|APH[Phosphotransferase enzyme family];PF01633.15|Choline_kinase[Choline/ethanolamine kinase]	.	.	.	.	GO:0016740	.	s1b	.	yes	.	.	.
PADG_01727	hypothetical protein	PF02320.11|UCR_hinge[Ubiquinol-cytochrome C reductase hinge protein]	.	.	.	.	GO:0008121;GO:0006122	ko05016[Huntington's disease];ko04260[Cardiac muscle contraction];ko05010[Alzheimer's disease];ko05012[Parkinson's disease]	s1b	.	yes	.	.	.
PADG_11614	hypothetical protein	.	SigP4[DScore:0.483]	.	.	.	.	.	s1b	.	yes	S1B-Pl	.	.
PADG_11816	hypothetical protein	.	.	.	.	.	.	.	s1b	.	yes	S1A	.	.
PADG_03764	hypothetical protein	PF11917.3|DUF3435[Protein of unknown function (DUF3435)]	.	.	.	.	GO:0005622;GO:0008270	.	s1b	.	yes	S1A	.	.
PADG_05542	hypothetical protein	PF03105.14|SPX[SPX domain];PF13606.1|Ank_3[Ankyrin repeat];PF12796.2|Ank_2[Ankyrin repeats (3 copies)];PF13637.1|Ank_4[Ankyrin repeats (many copies)];PF00023.25|Ank[Ankyrin repeat];PF03009.12|GDPD[Glycerophosphoryl diester phosphodiesterase family]	.	.	.	.	GO:0006071;GO:0016301;GO:0008889;GO:0006629	.	s1b	.	yes	Pl	.	yes
PADG_03540	hypothetical protein	PF00069.20|Pkinase[Protein kinase domain]	.	.	.	.	GO:0005524;GO:0004672;GO:0006468	.	s1b	.	yes	Pl	.	.
PADG_05546	hypothetical protein	.	.	TMH:1	.	.	.	.	s1b	.	yes	Pl	.	.
PADG_06761	hypothetical protein	.	.	.	.	.	.	.	s1b	.	yes	.	.	yes
PADG_11216	hypothetical protein	.	.	.	.	.	GO:0006813;GO:0005267;GO:0016021	.	s1b	.	yes	.	.	yes
PADG_12180	hypothetical protein	PF00010.21|HLH[Helix-loop-helix DNA-binding domain]	.	.	.	.	GO:0005634;GO:0003677;GO:0030528;GO:0045449	.	s1b	.	yes	.	.	yes
PADG_01135	hypothetical protein	PF06687.7|SUR7[SUR7/PalI family]	SigP4[DScore:0.885]	TMH:4	.	.	.	.	s1b	.	yes	.	.	yes
PADG_03047	threonine ammonia-lyase, biosynthetic	PF00291.20|PALP[Pyridoxal-phosphate dependent enzyme];PF00585.13|Thr_dehydrat_C[C-terminal regulatory domain of Threonine dehydratase];TIGR01124[ilvA_2Cterm: threonine ammonia-lyase, biosynthetic]	.	.	lhk:LHK_00976 ilvA; threonine dehydratase (EC:4.3.1.19); K01754 threonine dehydratase [EC:4.3.1.19]	EC:4.3.1.19[Threonine ammonia-lyase.]	GO:0009097;GO:0004794;GO:0030170	ko00290[Valine, leucine and isoleucine biosynthesis]	s1b	.	yes	.	.	yes
PADG_06762	hypothetical protein	.	.	.	.	.	.	.	s1b	.	yes	.	.	yes
PADG_07819	hypothetical protein	PF00722.16|Glyco_hydro_16[Glycosyl hydrolases family 16]	SigP4[DScore:0.633]	.	.	.	GO:0004553;GO:0005975	.	s1b	.	yes	.	.	yes
PADG_07444	hypothetical protein	PF01926.18|MMR_HSR1[50S ribosome-binding GTPase];PF08477.8|Miro[Miro-like protein];PF04670.7|Gtr1_RagA[Gtr1/RagA G protein conserved region];PF00025.16|Arf[ADP-ribosylation factor family];PF00071.17|Ras[Ras family]	.	.	.	.	GO:0005634;GO:0005525;GO:0005737	.	s1b	.	yes	.	.	yes
PADG_05545	pre-mRNA-splicing factor ATP-dependent RNA helicase PRP43	PF00271.26|Helicase_C[Helicase conserved C-terminal domain];PF04408.18|HA2[Helicase associated domain (HA2)];PF00270.24|DEAD[DEAD/DEAH box helicase];PF07717.11|OB_NTP_bind[Oligonucleotide/oligosaccharide-binding (OB)-fold]	.	.	.	EC:3.6.4.13[RNA helicase.]	GO:0005524;GO:0008026;GO:0003676	.	s1b	.	yes	.	.	.
PADG_02264	hypothetical protein	.	.	.	.	.	.	.	s1b	.	yes	.	.	.
PADG_03765	hypothetical protein	.	.	.	.	.	.	.	s1b	.	yes	.	.	.
PADG_03767	hypothetical protein	.	.	.	.	.	.	.	s1b	.	yes	.	.	.
PADG_04598	hypothetical protein	PF00503.15|G-alpha[G-protein alpha subunit];PF00025.16|Arf[ADP-ribosylation factor family]	.	.	.	.	GO:0007186;GO:0007165;GO:0005525;GO:0004871	.	s1b	.	yes	.	.	.
PADG_03766	hypothetical protein	.	.	.	.	.	.	.	s1b	.	yes	.	.	.
PADG_04597	hypothetical protein	PF08213.6|DUF1713[Mitochondrial domain of unknown function (DUF1713)]	.	.	.	.	.	.	s1b	.	yes	.	.	.
PADG_12361	hypothetical protein	.	.	.	.	.	GO:0003677;GO:0005515;GO:0008270	.	s1b	.	yes	.	.	.
PADG_07176	hypothetical protein	PF01636.18|APH[Phosphotransferase enzyme family]	.	.	.	.	.	.	s1b	.	yes	.	.	.
PADG_11615	hypothetical protein	.	.	.	.	.	.	.	s1b	.	yes	.	.	.
PADG_08434	nicotinate (nicotinamide) nucleotide adenylyltransferase	TIGR00482[TIGR00482: nicotinate (nicotinamide) nucleotide adenylyltransferase];PF01467.21|CTP_transf_2[Cytidylyltransferase]	.	.	.	EC:2.7.7.18[Nicotinate-nucleotide adenylyltransferase.];EC:2.7.7.1[Nicotinamide-nucleotide adenylyltransferase.]	GO:0016779;GO:0009435	.	s1b	.	yes	.	.	.
PADG_04727	hypothetical protein	.	.	.	.	.	.	.	s1b	.	yes	.	.	.
PADG_00381	hypothetical protein	PF10501.4|Ribosomal_L50[Ribosomal subunit 39S]	.	.	.	.	.	.	s1b	.	yes	.	.	.
PADG_03542	hypothetical protein	PF00170.16|bZIP_1[bZIP transcription factor];PF08601.5|PAP1[Transcription factor PAP1]	.	.	.	.	GO:0005634;GO:0006355;GO:0043565;GO:0003700;GO:0046983	.	s1b	.	yes	.	.	.
PADG_02263	1-(5-phosphoribosyl)-5-[(5-phosphoribosylamino)methylideneamino] imidazole-4-carboxamide isomerase	PF00977.16|His_biosynth[Histidine biosynthesis protein];TIGR02129[hisA_euk: phosphoribosylformimino-5-aminoimidazole carboxamide ribotide isomerase]	.	.	fsc:FSU_2783 hisA; 1-(5-phosphoribosyl)-5-((5'-phosphoribosylamino)methylideneamino)imidazole-4-carboxamide isomerase (EC:5.3.1.16)	EC:5.3.1.16[isomerase.]	GO:0003949;GO:0000105	.	s1b	.	yes	.	.	.
PADG_06976	hypothetical protein	.	.	.	.	.	.	.	s1b	.	yes	.	.	.
PADG_11404	hypothetical protein	.	.	.	.	.	.	.	s1b	.	yes	.	.	.
PADG_00382	hypothetical protein	TIGR01930[AcCoA-C-Actrans: acetyl-CoA C-acetyltransferase];PF00108.18|Thiolase_N[Thiolase, N-terminal domain];PF02803.13|Thiolase_C[Thiolase, C-terminal domain]	.	.	.	EC:2.3.1.16[Acetyl-CoA C-acyltransferase.]	GO:0008152;GO:0003988	ko00362[Benzoate degradation];ko00642[Ethylbenzene degradation];ko00280[Valine, leucine and isoleucine degradation];ko00281[Geraniol degradation];ko00592[alpha-Linolenic acid metabolism]	s1b	.	yes	.	.	.
PADG_05903	hypothetical protein	PF07814.8|WAPL[Wings apart-like protein regulation of heterochromatin]	.	.	.	.	.	.	s1b	.	yes	.	.	.
PADG_03048	hypothetical protein	PF00098.18|zf-CCHC[Zinc knuckle]	.	.	.	.	GO:0008270;GO:0003676	.	s1b	.	yes	.	.	.
PADG_00384	hypothetical protein	.	.	.	.	.	.	.	s1b	.	yes	.	.	.
PADG_11815	hypothetical protein	.	.	.	.	.	.	.	s1b	.	yes	.	.	.
PADG_02456	hypothetical protein	PF00155.16|Aminotran_1_2[Aminotransferase class I and II];PF01041.12|DegT_DnrJ_EryC1[DegT/DnrJ/EryC1/StrS aminotransferase family];PF00266.14|Aminotran_5[Aminotransferase class-V];PF01053.15|Cys_Met_Meta_PP[Cys/Met metabolism PLP-dependent enzyme];PF01212.16|Beta_elim_lyase[Beta-eliminating lyase]	.	.	ddi:DDB_G0269122 cysA; cystathionine gamma-lyase; K01758 cystathionine gamma-lyase [EC:4.4.1.1]	EC:4.4.1.1[Cystathionine gamma-lyase.]	GO:0004123;GO:0006520;GO:0030170	ko00910[Nitrogen metabolism];ko00270[Cysteine and methionine metabolism];ko00450[Selenocompound metabolism]	s1a_s1b_ps3	.	yes	.	.	yes
PADG_02458	DNA-directed RNA polymerase	PF03876.12|SHS2_Rpb7-N[SHS2 domain found in N terminus of Rpb7p/Rpc25p/MJ0397];PF08292.7|RNA_pol_Rbc25[RNA polymerase III subunit Rpc25]	.	.	.	EC:2.7.7.6[DNA-directed RNA polymerase.]	GO:0003899;GO:0006350	ko04623[Cytosolic DNA-sensing pathway];ko00240[Pyrimidine metabolism];ko03020[RNA polymerase]	s1a_s1b_ps3	.	yes	.	.	yes
PADG_08070	hypothetical protein	PF00153.22|Mito_carr[Mitochondrial carrier protein]	.	.	.	.	GO:0055085;GO:0016021;GO:0005488	.	s1a_s1b_ps2	.	yes	.	.	yes
PADG_08068	hypothetical protein	PF03381.10|CDC50[LEM3 (ligand-effect modulator 3) family / CDC50 family]	.	TMH:2	.	.	GO:0016020;GO:0051301	.	s1a_s1b_ps2	.	yes	.	.	yes
PADG_00161	hypothetical protein	.	.	.	.	.	.	.	s1a_s1b_ps2	.	yes	Pl	.	yes
PADG_02840	hypothetical protein	PF07690.11|MFS_1[Major Facilitator Superfamily];PF00083.19|Sugar_tr[Sugar (and other) transporter]	.	TMH:14	.	.	GO:0046677;GO:0015904;GO:0055085;GO:0016021;GO:0015520	.	s1a_s1b	s1b	yes	.	.	yes
PADG_02839	hypothetical protein	PF12847.2|Methyltransf_18[Methyltransferase domain];PF01596.12|Methyltransf_3[O-methyltransferase];PF13578.1|Methyltransf_24[Methyltransferase domain];PF01135.14|PCMT[Protein-L-isoaspartate(D-aspartate) O-methyltransferase (PCMT)];PF13847.1|Methyltransf_31[Methyltransferase domain]	.	.	scl:sce0292 omt; O-methyltransferase (EC:2.1.1.-)	.	GO:0008171	.	s1a_s1b	s1b	yes	.	.	yes
PADG_00952	hypothetical protein	.	.	.	.	.	.	.	s1a_s1b	s1a_ps2	yes	.	.	yes
PADG_01128	hypothetical protein	.	.	TMH:1	.	.	.	.	s1a_s1b	s1a	yes	.	.	yes
PADG_01126	molybdopterin synthase catalytic subunit	PF02391.12|MoaE[MoaE protein]	.	.	.	.	GO:0006777;GO:0009055;GO:0020037;GO:0004497;GO:0005737	.	s1a_s1b	s1a	yes	.	.	yes
PADG_01127	hypothetical protein	PF12656.2|G-patch_2[DExH-box splicing factor binding site];PF00641.13|zf-RanBP[Zn-finger in Ran binding protein and others];PF14259.1|RRM_6[RNA recognition motif (a.k.a. RRM, RBD, or RNP domain)];PF01585.18|G-patch[G-patch domain];PF00076.17|RRM_1[RNA recognition motif. (a.k.a. RRM, RBD, or RNP domain)]	.	.	.	.	GO:0055085;GO:0006813;GO:0005622;GO:0055114;GO:0003676;GO:0000166;GO:0008270;GO:0016491	.	s1a_s1b	s1a	yes	.	.	yes
PADG_05426	hypothetical protein	PF01793.11|Glyco_transf_15[Glycolipid 2-alpha-mannosyltransferase]	.	.	.	EC:2.4.1.-[ Hexosyltransferases.]	GO:0016020;GO:0004377;GO:0006486	.	s1a_s1b	ps3	yes	.	.	.
PADG_01072	hypothetical protein	.	SigP4[DScore:0.501]	.	.	.	.	.	s1a_s1b	ps3	yes	PS2	.	yes
PADG_01071	hypothetical protein	PF13417.1|GST_N_3[Glutathione S-transferase, N-terminal domain]	.	.	.	.	.	.	s1a_s1b	ps3	yes	Pl	.	yes
PADG_01070	hypothetical protein	PF01694.17|Rhomboid[Rhomboid family]	.	TMH:6	.	.	GO:0016021	.	s1a_s1b	ps3	yes	.	.	yes
PADG_00164	hypothetical protein	.	.	.	.	.	.	.	s1a_s1b	ps3	yes	.	.	yes
PADG_00163	hypothetical protein	.	SigP4[DScore:0.825]	.	.	.	.	.	s1a_s1b	ps3	yes	.	.	yes
PADG_11208	hypothetical protein	.	.	.	.	.	.	.	s1a_s1b	ps3	yes	.	.	yes
PADG_05560	26S proteasome regulatory subunit rpn-1	PF01851.17|PC_rep[Proteasome/cyclosome repeat]	.	.	.	.	GO:0000502;GO:0042176;GO:0030234;GO:0005488	.	s1a_s1b	ps3	yes	.	.	.
PADG_05559	hypothetical protein	.	.	.	.	.	.	.	s1a_s1b	ps3	yes	.	.	.
PADG_08066	purine nucleoside phosphorylase I, inosine and guanosine-specific	PF01048.15|PNP_UDP_1[Phosphorylase superfamily];TIGR01700[PNPH: purine nucleoside phosphorylase I, inosine and guanosine-specific];TIGR01697[PNPH-PUNA-XAPA: inosine/guanosine/xanthosine phosphorylase family]	.	.	.	EC:2.4.2.1[Purine-nucleoside phosphorylase.]	GO:0004731;GO:0009116	ko00240[Pyrimidine metabolism];ko00760[Nicotinate and nicotinamide metabolism]	s1a_s1b	.	yes	.	.	.
PADG_12143	hypothetical protein	.	.	.	.	.	.	.	s1a_s1b	.	yes	S1A-PS3	.	.
PADG_00214	hypothetical protein	PF12900.2|Pyridox_ox_2[Pyridoxamine 5'-phosphate oxidase]	.	.	.	.	GO:0010181	.	s1a_s1b	.	yes	PS2-Pl	.	yes
PADG_11209	hypothetical protein	.	.	.	.	.	.	.	s1a_s1b	.	yes	Pl	.	yes
PADG_01076	hypothetical protein	PF10351.4|Apt1[Golgi-body localisation protein domain];PF10359.4|Fmp27_WPPW[RNA pol II promoter Fmp27 protein domain];PF10293.4|DUF2405[Domain of unknown function (DUF2405)];PF10344.4|Fmp27[Mitochondrial protein from FMP27];PF10347.4|Fmp27_GFWDK[RNA pol II promoter Fmp27 protein domain];PF10305.4|Fmp27_SW[RNA pol II promoter Fmp27 protein domain]	.	TMH:1	.	.	.	.	s1a_s1b	.	yes	.	.	yes
PADG_06525	40S ribosomal protein S1	PF01015.13|Ribosomal_S3Ae[Ribosomal S3Ae family]	.	.	.	.	GO:0005840;GO:0006412;GO:0003735	.	s1a_s1b	.	yes	.	.	yes
PADG_08065	hypothetical protein	PF08698.6|Fcf2[Fcf2 pre-rRNA processing]	.	.	.	.	.	.	s1a_s1b	.	yes	.	.	.
PADG_12145	uracil-regulated protein 1	PF00925.15|GTP_cyclohydro2[GTP cyclohydrolase II]	.	.	.	.	GO:0003935;GO:0009231	.	s1a_s1b	.	yes	.	.	.
PADG_11686	hypothetical protein	.	.	.	.	.	.	.	s1a_s1b	.	yes	.	.	.
PADG_12406	hypothetical protein	.	.	.	.	.	.	.	s1a_s1b	.	yes	.	.	.
PADG_02936	hypothetical protein	PF01636.18|APH[Phosphotransferase enzyme family];PF01633.15|Choline_kinase[Choline/ethanolamine kinase]	.	.	.	.	GO:0016740	.	s1a_s1b	.	yes	.	.	.
PADG_12144	hypothetical protein	.	.	.	.	.	GO:0003935;GO:0009231	.	s1a_s1b	.	yes	.	.	.
PADG_02935	hypothetical protein	.	.	.	.	.	.	.	s1a_s1b	.	yes	.	.	.
PADG_12142	hypothetical protein	.	.	TMH:1	.	.	.	.	s1a_s1b	.	yes	.	.	.
PADG_00241	transcriptional activator hacA	PF07716.10|bZIP_2[Basic region leucine zipper]	.	.	.	.	GO:0005634;GO:0006355;GO:0043565;GO:0003700;GO:0046983	.	s1a_s1b	.	yes	PS3	.	yes
PADG_12411	hypothetical protein	.	.	.	.	.	.	.	s1a_s1b	.	yes	PS2	.	.
PADG_00244	hypothetical protein	PF00107.21|ADH_zinc_N[Zinc-binding dehydrogenase]	.	.	.	EC:1.3.1.38[Trans-2-enoyl-CoA reductase (NADPH).]	GO:0008270;GO:0055114;GO:0016491	.	s1a_s1b	.	yes	.	.	yes
PADG_08104	hypothetical protein	.	.	.	.	.	.	.	s1a_s1b	.	yes	.	.	yes
PADG_02592	hypothetical protein	PF12831.2|FAD_oxidored[FAD dependent oxidoreductase];PF01266.19|DAO[FAD dependent oxidoreductase];PF13450.1|NAD_binding_8[NAD(P)-binding Rossmann-like domain];PF00890.19|FAD_binding_2[FAD binding domain];TIGR01813[flavo_cyto_c: flavocytochrome c];PF03486.9|HI0933_like[HI0933-like protein];PF07992.9|Pyr_redox_2[Pyridine nucleotide-disulphide oxidoreductase];PF00173.23|Cyt-b5[Cytochrome b5-like Hem…	.	.	.	EC:1.3.99.1[Succinate dehydrogenase.]	GO:0009055;GO:0000104;GO:0020037;GO:0016156;GO:0055114	.	s1a_ps3	pl	yes	.	.	.
PADG_02596	hypothetical protein	PF02671.16|PAH[Paired amphipathic helix repeat];PF08295.7|Sin3_corepress[Sin3 family co-repressor]	.	.	.	.	GO:0005634;GO:0006355	.	s1a_ps3	.	.	.	.	.
PADG_02594	hypothetical protein	.	.	.	.	.	.	.	s1a_ps3	.	.	.	.	.
PADG_07460	hypothetical protein	PF02127.10|Peptidase_M18[Aminopeptidase I zinc metalloprotease (M18)]	.	.	.	EC:3.4.11.22[Aminopeptidase I.]	GO:0004177;GO:0006508;GO:0008237;GO:0008270;GO:0005773	.	s1a_ps2	s1b_ps2	yes	.	.	yes
PADG_06343	hypothetical protein	PF00566.13|RabGAP-TBC[Rab-GTPase-TBC domain]	.	.	.	.	GO:0005097;GO:0005622;GO:0032313	.	s1a_ps2	s1a_ps2	.	.	.	yes
PADG_08391	plasma membrane ATPase	TIGR01494[ATPase_P-type: HAD ATPase, P-type, family IC];PF00690.21|Cation_ATPase_N[Cation transporter/ATPase, N-terminus];TIGR01647[ATPase-IIIA_H: plasma-membrane proton-efflux P-type ATPase];PF00702.21|Hydrolase[haloacid dehalogenase-like hydrolase];PF00122.15|E1-E2_ATPase[E1-E2 ATPase];PF12710.2|HAD[haloacid dehalogenase-like hydrolase]	.	TMH:9	.	EC:3.6.3.6[Proton-exporting ATPase.]	GO:0000287;GO:0006754;GO:0005524;GO:0016021;GO:0008553;GO:0005886;GO:0015992	.	s1a_ps2	s1a	.	.	.	.
PADG_06885	hypothetical protein	PF00225.18|Kinesin[Kinesin motor domain]	.	.	.	.	GO:0007018;GO:0005874;GO:0005524;GO:0003777	.	s1a_ps2	ps2	yes	.	.	.
PADG_01665	hypothetical protein	PF00155.16|Aminotran_1_2[Aminotransferase class I and II]	.	.	.	EC:2.6.1.7[Kynurenine--oxoglutarate transaminase.]	GO:0009058;GO:0016212;GO:0030170	.	s1a_ps2	ps2	.	Pl	.	.
PADG_01668	hypothetical protein	PF13833.1|EF-hand_8[EF-hand domain pair];PF13499.1|EF-hand_7[EF-hand domain pair];PF13405.1|EF-hand_6[EF-hand domain]	.	.	.	.	GO:0005509;GO:0051301	.	s1a_ps2	ps2	.	.	.	.
PADG_01669	hypothetical protein	PF00200.18|Disintegrin[Disintegrin];PF13574.1|Reprolysin_2[Metallo-peptidase family M12B Reprolysin-like];PF13583.1|Reprolysin_4[Metallo-peptidase family M12B Reprolysin-like];PF13582.1|Reprolysin_3[Metallo-peptidase family M12B Reprolysin-like];PF13688.1|Reprolysin_5[Metallo-peptidase family M12]	SigP4[DScore:0.682]	TMH:1	.	.	GO:0006508;GO:0004222	.	s1a_ps2	ps2	.	.	.	.
PADG_01667	hypothetical protein	PF00004.24|AAA[ATPase family associated with various cellular activities (AAA)];PF05496.7|RuvB_N[Holliday junction DNA helicase ruvB N-terminus];PF12002.3|MgsA_C[MgsA AAA+ ATPase C terminal]	.	.	gsk:KN400_2089 rarA; stalled replication fork rescue ATPase; K07478 putative ATPase	.	GO:0003677;GO:0006281;GO:0005524;GO:0017111	.	s1a_ps2	ps2	.	.	.	.
PADG_11297	hypothetical protein	.	.	.	.	.	.	.	s1a_ps2	ps2	.	.	.	.
PADG_11460	hypothetical protein	.	.	.	.	.	.	.	s1a_ps2	.	yes	PS2	.	.
PADG_08069	FACT complex subunit spt16	PF14826.1|FACT-Spt16_Nlob[FACT complex subunit SPT16 N-terminal lobe domain];PF00557.19|Peptidase_M24[Metallopeptidase family M24];PF08512.7|Rtt106[Histone chaperone Rttp106-like];PF08644.6|SPT16[FACT complex subunit (SPT16/CDC68)]	.	.	.	EC:3.4.11.9[Xaa-Pro aminopeptidase.]	GO:0005634;GO:0006281;GO:0006260;GO:0005694;GO:0045449	.	s1a_ps2	.	yes	.	.	yes
PADG_02636	hypothetical protein	PF00004.24|AAA[ATPase family associated with various cellular activities (AAA)];TIGR01242[26Sp45: 26S proteasome subunit P45 family];PF07724.9|AAA_2[AAA domain (Cdc48 subfamily)];PF05673.8|DUF815[Protein of unknown function (DUF815)]	.	.	.	.	GO:0000502;GO:0005524;GO:0008233;GO:0017111;GO:0030163;GO:0005737	.	s1a_ps2	.	yes	.	.	.
PADG_11461	hypothetical protein	.	.	.	.	.	.	.	s1a_ps2	.	yes	.	.	.
PADG_02635	hypothetical protein	PF00501.23|AMP-binding[AMP-binding enzyme];PF13193.1|AMP-binding_C[AMP-binding enzyme C-terminal domain]	.	.	.	.	GO:0008152;GO:0016874	.	s1a_ps2	.	yes	.	.	.
PADG_07352	hypothetical protein	PF00857.15|Isochorismatase[Isochorismatase family]	.	.	.	.	GO:0016787;GO:0008152	.	s1a_ps2	.	.	.	.	.
PADG_12286	hypothetical protein	.	.	.	.	.	.	.	s1a_ps2	.	.	.	.	.
PADG_12287	hypothetical protein	.	.	.	.	.	.	.	s1a_ps2	.	.	.	.	.
PADG_06889	hypothetical protein	PF00443.24|UCH[Ubiquitin carboxyl-terminal hydrolase];PF13423.1|UCH_1[Ubiquitin carboxyl-terminal hydrolase]	.	TMH:1	.	.	GO:0006511;GO:0004221	.	s1a_pl	s1b	.	Pl	.	.
PADG_11175	hypothetical protein	.	.	.	.	.	.	.	s1a_pl	.	yes	Pl	.	yes
PADG_00895	hypothetical protein	PF08569.6|Mo25[Mo25-like]	.	.	xla:432219 cab39; calcium binding protein 39; K08272 calcium binding protein 39	.	GO:0005488	.	s1a	s1b_ps2	yes	.	.	yes
PADG_12303	hypothetical protein	PF00533.21|BRCT[BRCA1 C Terminus (BRCT) domain];PF08605.5|Rad9_Rad53_bind[Fungal Rad9-like Rad53-binding]	.	.	.	.	GO:0003677;GO:0006388;GO:0005622;GO:0000213	.	s1a	s1b	yes	.	.	yes
PADG_07458	H/ACA ribonucleoprotein complex subunit 3	PF04135.7|Nop10p[Nucleolar RNA-binding protein, Nop10p family]	.	.	xla:100049738 nop10; NOP10 ribonucleoprotein homolog; K11130 H/ACA ribonucleoprotein complex subunit 3	EC:5.4.99.7[Lanosterol synthase.]	GO:0030529;GO:0003676	.	s1a	s1b	yes	.	.	yes
PADG_07459	hypothetical protein	PF08772.6|NOB1_Zn_bind[Nin one binding (NOB1) Zn-ribbon like]	.	.	.	.	GO:0004519	.	s1a	s1b	yes	.	.	yes
PADG_06339	DNA topoisomerase 2	PF01751.17|Toprim[Toprim domain];PF00204.20|DNA_gyraseB[DNA gyrase B];PF02518.21|HATPase_c[Histidine kinase-, DNA gyrase B-, and HSP90-like ATPase];PF00521.15|DNA_topoisoIV[DNA gyrase/topoisomerase IV, subunit A]	.	.	pcs:Pc22g00700 top2; DNA topoisomerase II top2-Penicillium chrysogenum; K03164 DNA topoisomerase II [EC:5.99.1.3]	EC:5.99.1.3[DNA topoisomerase (ATP-hydrolyzing).]	GO:0005524;GO:0003918;GO:0005694;GO:0006265	.	s1a	s1a_ps2	.	.	.	yes
PADG_11445	hypothetical protein	.	.	.	.	.	GO:0005525	.	s1a	s1a_ps2	.	.	.	yes
PADG_12438	hypothetical protein	.	.	.	.	.	.	.	s1a	s1a	yes	Pl	.	.
PADG_12439	hypothetical protein	PF00397.21|WW[WW domain]	.	.	.	.	GO:0005515	.	s1a	s1a	yes	.	.	.
PADG_08415	hypothetical protein	.	SigP4[DScore:0.862]	.	.	.	.	.	s1a	s1a	yes	.	.	.
PADG_04816	hypothetical protein	PF11917.3|DUF3435[Protein of unknown function (DUF3435)]	.	.	.	.	.	.	s1a	s1a	yes	.	.	.
PADG_04817	hypothetical protein	PF02036.12|SCP2[SCP-2 sterol transfer family];PF14864.1|Alkyl_sulf_C[Alkyl sulfatase C-terminal]	.	.	.	.	GO:0055114;GO:0016491	.	s1a	s1a	yes	.	.	.
PADG_08259	CMGC/SRPK protein kinase	PF00069.20|Pkinase[Protein kinase domain];PF07714.12|Pkinase_Tyr[Protein tyrosine kinase]	.	.	.	.	GO:0005524;GO:0004672;GO:0006468	.	s1a	s1a	.	PS2	.	.
PADG_01130	hypothetical protein	PF13302.1|Acetyltransf_3[Acetyltransferase (GNAT) domain]	.	.	.	.	GO:0008152;GO:0008080	.	s1a	s1a	.	Pl	.	yes
PADG_02546	hypothetical protein	PF02636.12|Methyltransf_28[Putative S-adenosyl-L-methionine-dependent methyltransferase]	.	.	.	.	.	.	s1a	s1a	.	.	.	yes
PADG_01129	hypothetical protein	.	.	.	.	.	.	.	s1a	s1a	.	.	.	yes
PADG_11214	hypothetical protein	PF00098.18|zf-CCHC[Zinc knuckle]	.	.	.	.	GO:0008270;GO:0003676	.	s1a	s1a	.	.	.	yes
PADG_08413	tubulin alpha-1 chain	PF03953.12|Tubulin_C[Tubulin C-terminal domain];PF00091.20|Tubulin[Tubulin/FtsZ family, GTPase domain]	.	.	smp:SMAC_08161 tub3; TUB3 protein; K07374 tubulin alpha	.	GO:0051258;GO:0007018;GO:0005874;GO:0005198;GO:0005525;GO:0003924	ko05130[Pathogenic Escherichia coli infection];ko04540[Gap junction]	s1a	s1a	.	.	.	.
PADG_02548	hypothetical protein	PF10384.4|Scm3[Centromere protein Scm3]	.	.	.	.	.	.	s1a	s1a	.	.	.	.
PADG_02547	hypothetical protein	PF00291.20|PALP[Pyridoxal-phosphate dependent enzyme]	.	TMH:1	.	EC:2.5.1.47[Cysteine synthase.]	GO:0006535;GO:0004124;GO:0016740;GO:0030170	ko00920[Sulfur metabolism]	s1a	s1a	.	.	.	.
PADG_12419	hypothetical protein	.	.	.	.	.	.	.	s1a	s1a	.	.	.	.
PADG_05923	hypothetical protein	PF02463.14|SMC_N[RecF/RecN/SMC N terminal domain];PF13476.1|AAA_23[AAA domain];PF13175.1|AAA_15[AAA ATPase domain];PF13304.1|AAA_21[AAA domain]	.	.	smp:SMAC_08292 smc6; SMC6 protein	.	GO:0005524;GO:0005694	.	s1a	s1a	.	.	.	.
PADG_05924	ATP-dependent RNA helicase DHH1	PF00271.26|Helicase_C[Helicase conserved C-terminal domain];PF00270.24|DEAD[DEAD/DEAH box helicase]	.	.	.	EC:3.6.4.13[RNA helicase.]	GO:0006397;GO:0003723;GO:0005524;GO:0000932;GO:0006417;GO:0051028;GO:0008026	.	s1a	s1a	.	.	.	.
PADG_12437	hypothetical protein	PF13499.1|EF-hand_7[EF-hand domain pair];PF12763.2|EF-hand_4[Cytoskeletal-regulatory complex EF hand];PF00627.26|UBA[UBA/TS-N domain]	.	.	.	.	GO:0005509	.	s1a	s1a	.	.	.	.
PADG_02549	hypothetical protein	PF04111.7|APG6[Autophagy protein Apg6]	.	.	.	.	GO:0006914	.	s1a	s1a	.	.	.	.
PADG_08414	hypothetical protein	.	SigP4[DScore:0.892]	TMH:1	.	.	.	.	s1a	s1a	.	.	.	.
PADG_08257	hypothetical protein	.	.	.	.	.	.	.	s1a	s1a	.	.	.	.
PADG_08072	hypothetical protein	PF07690.11|MFS_1[Major Facilitator Superfamily];TIGR00879[SP: MFS transporter, sugar porter (SP) family];PF00083.19|Sugar_tr[Sugar (and other) transporter]	.	TMH:11	.	.	GO:0008643;GO:0055085;GO:0016021;GO:0022891	.	s1a	ps3	yes	.	.	yes
PADG_04590	hypothetical protein	PF01764.20|Lipase_3[Lipase (class 3)];PF07819.8|PGAP1[PGAP1-like protein];PF05057.9|DUF676[Putative serine esterase (DUF676)]	.	TMH:1	.	.	.	.	s1a	ps2_ps3	yes	.	.	.
PADG_11035	hypothetical protein	.	.	.	.	.	GO:0005488	.	s1a	ps2	yes	Pl	.	yes
PADG_00897	hypothetical protein	.	.	.	.	.	.	.	s1a	ps2	yes	.	.	yes
PADG_00898	hypothetical protein	PF00004.24|AAA[ATPase family associated with various cellular activities (AAA)];PF07724.9|AAA_2[AAA domain (Cdc48 subfamily)];PF02359.13|CDC48_N[Cell division protein 48 (CDC48), N-terminal domain];PF02933.12|CDC48_2[Cell division protein 48 (CDC48), domain 2]	.	.	.	EC:3.6.4.6[Vesicle-fusing ATPase.]	GO:0005524;GO:0017111	.	s1a	ps2	yes	.	.	yes
PADG_00896	hypothetical protein	PF12847.2|Methyltransf_18[Methyltransferase domain];PF08241.7|Methyltransf_11[Methyltransferase domain];PF13847.1|Methyltransf_31[Methyltransferase domain];PF06325.8|PrmA[Ribosomal protein L11 methyltransferase (PrmA)];PF05175.9|MTS[Methyltransferase small domain]	.	.	.	.	GO:0005840;GO:0008276;GO:0006479	.	s1a	ps2	yes	.	.	yes
PADG_00014	hypothetical protein	PF00069.20|Pkinase[Protein kinase domain]	.	.	.	.	GO:0004674;GO:0005524;GO:0006468	.	s1a	ps2	yes	.	.	yes
PADG_00016	hypothetical protein	PF01031.15|Dynamin_M[Dynamin central region];PF00350.18|Dynamin_N[Dynamin family];PF02212.13|GED[Dynamin GTPase effector domain]	.	.	.	EC:3.6.5.5[Dynamin GTPase.]	GO:0005525;GO:0003924	ko05100[Bacterial invasion of epithelial cells];ko04666[Fc gamma R-mediated phagocytosis]	s1a	ps2	yes	.	.	yes
PADG_11033	hypothetical protein	.	.	.	.	.	GO:0004672	.	s1a	ps2	yes	.	.	yes
PADG_00958	hypothetical protein	PF07690.11|MFS_1[Major Facilitator Superfamily]	.	TMH:10	.	.	GO:0055085	.	s1a	ps2	yes	.	.	.
PADG_00018	hypothetical protein	PF03215.10|Rad17[Rad17 cell cycle checkpoint protein]	.	.	smp:SMAC_00450 rad17; RAD17 protein; K06662 cell cycle checkpoint protein	.	GO:0005634;GO:0006281;GO:0007049	ko04113[Meiosis - yeast]	s1a	ps2	.	.	.	yes
PADG_00019	hypothetical protein	PF04727.8|ELMO_CED12[ELMO/CED-12 family]	.	.	.	.	GO:0005856;GO:0005488;GO:0006909	ko05131[Shigellosis];ko05100[Bacterial invasion of epithelial cells]	s1a	ps2	.	.	.	yes
PADG_12237	hypothetical protein	.	.	.	.	.	.	.	s1a	pl	.	S1B	.	.
PADG_07079	hypothetical protein	PF03856.8|SUN[Beta-glucosidase (SUN family)]	SigP4[DScore:0.518]	.	.	.	.	.	s1a	pl	.	.	.	.
PADG_07260	hypothetical protein	.	.	.	.	.	.	.	s1a	pl	.	.	.	.
PADG_07470	succinate dehydrogenase, cytochrome b556 subunit	TIGR02970[succ_dehyd_cytB: succinate dehydrogenase, cytochrome b556 subunit];PF01127.17|Sdh_cyt[Succinate dehydrogenase/Fumarate reductase transmembrane subunit]	.	TMH:3	.	.	GO:0000104;GO:0008152	ko05016[Huntington's disease];ko00190[Oxidative phosphorylation];ko05010[Alzheimer's disease];ko05012[Parkinson's disease]	s1a	.	.	.	.	.
PADG_08127	hypothetical protein	PF00098.18|zf-CCHC[Zinc knuckle]	.	.	.	.	GO:0008270;GO:0003676	.	s1a	.	yes	S1B	.	yes
PADG_06716	hypothetical protein	.	.	.	.	.	.	.	s1a	.	yes	Pl	.	.
PADG_06566	phosphatidylinositol N-acetylglucosaminyltransferase GPI3 subunit	PF13439.1|Glyco_transf_4[Glycosyltransferase Family 4];PF00534.15|Glycos_transf_1[Glycosyl transferases group 1];PF08288.7|PIGA[PIGA (GPI anchor biosynthesis)];PF13579.1|Glyco_trans_4_4[Glycosyl transferase 4-like domain];PF13692.1|Glyco_trans_1_4[Glycosyl transferases group 1]	.	TMH:1	ddi:DDB_G0283965 pigA; GlcNAc transferase; K03857 phosphatidylinositol glycan, class A [EC:2.4.1.198]	EC:2.4.1.198[Phosphatidylinositol N-acetylglucosaminyltransferase.]	GO:0006506;GO:0017176	.	s1a	.	yes	Pl	.	.
PADG_00166	hypothetical protein	PF01035.15|DNA_binding_1[6-O-methylguanine DNA methyltransferase, DNA binding domain]	.	.	ctu:CTU_10430 ybaZ; hypothetical protein; K07443 methylated-DNA-protein-cysteine methyltransferase related protein	EC:2.1.1.63[Methylated-DNA--[protein]-cysteine S-methyltransferase.]	GO:0003908;GO:0006281	.	s1a	.	yes	.	.	yes
PADG_01615	homocitrate synthase, mitochondrial	PF00682.14|HMGL-like[HMGL-like];TIGR02146[LysS_fung_arch: homocitrate synthase]	.	.	pcs:Pc22g13190 lys1; homocitrate synthase lys1-Penicillium chrysogenum (EC:2.3.3.14); K01655 homocitrate synthase [EC:2.3.3.14]	EC:2.3.3.14[Homocitrate synthase.]	GO:0019752;GO:0008415;GO:0004410	ko00620[Pyruvate metabolism]	s1a	.	yes	.	.	yes
PADG_06557	hypothetical protein	.	SigP4[DScore:0.773]	.	.	.	.	.	s1a	.	yes	.	.	yes
PADG_08262	asparagine synthase (glutamine-hydrolyzing)	PF13522.1|GATase_6[Glutamine amidotransferase domain];PF12481.3|DUF3700[Aluminium induced protein];TIGR01536[asn_synth_AEB: asparagine synthase (glutamine-hydrolyzing)];PF13537.1|GATase_7[Glutamine amidotransferase domain];PF00733.16|Asn_synthase[Asparagine synthase]	.	.	.	EC:6.3.5.4[Asparagine synthase (glutamine-hydrolyzing).]	GO:0006529;GO:0004066	ko00910[Nitrogen metabolism]	s1a	.	yes	.	.	yes
PADG_00167	hypothetical protein	PF09736.4|Bud13[Pre-mRNA-splicing factor of RES complex]	.	.	.	.	GO:0044424	.	s1a	.	yes	.	.	yes
PADG_00165	hypothetical protein	.	.	.	.	.	.	.	s1a	.	yes	.	.	yes
PADG_01411	hypothetical protein	PF14611.1|SLS[Mitochondrial inner-membrane-bound regulator]	.	.	.	.	.	.	s1a	.	yes	.	.	.
PADG_12174	2-deoxy-D-gluconate 3-dehydrogenase	PF08659.5|KR[KR domain];PF13561.1|adh_short_C2[Enoyl-(Acyl carrier protein) reductase];PF00106.20|adh_short[short chain dehydrogenase]	.	.	bmd:BMD_2852 kduD; 2-deoxy-D-gluconate 3-dehydrogenase (EC:1.1.1.125); K00065 2-deoxy-D-gluconate 3-dehydrogenase [EC:1.1.1.125]	EC:1.1.1.125[2-deoxy-D-gluconate 3-dehydrogenase.]	GO:0008678;GO:0004316;GO:0005488;GO:0055114	.	s1a	.	yes	.	.	.
PADG_06577	hypothetical protein	PF00628.24|PHD[PHD-finger]	.	.	.	.	GO:0005515;GO:0008270	.	s1a	.	yes	.	.	.
PADG_07455	hypothetical protein	.	SigP4[DScore:0.860]	TMH:1	.	.	.	.	s1a	.	yes	.	.	.
PADG_06568	hypothetical protein	PF00838.12|TCTP[Translationally controlled tumour protein]	.	.	xla:379839 tpt1; tumor protein, translationally-controlled 1	.	GO:0005737	.	s1a	.	yes	.	.	.
PADG_07451	hypothetical protein	TIGR01787[squalene_cyclas: squalene/oxidosqualene cyclases];PF13243.1|Prenyltrans_1[Prenyltransferase-like];PF13249.1|Prenyltrans_2[Prenyltransferase-like];PF00432.16|Prenyltrans[Prenyltransferase and squalene oxidase repeat]	.	.	dre:795400 lss; lanosterol synthase (2,3-oxidosqualene-lanosterol cyclase) (EC:5.4.99.7); K01852 lanosterol synthase [EC:5.4.99.7]	EC:5.4.99.7[Lanosterol synthase.]	GO:0016866	.	s1a	.	yes	.	.	.
PADG_01412	hypothetical protein	PF10358.4|NT-C2[N-terminal C2 in EEIG1 and EHBP1 proteins]	.	.	.	.	.	.	s1a	.	yes	.	.	.
PADG_12302	hypothetical protein	PF04193.9|PQ-loop[PQ loop repeat]	.	TMH:4	.	.	.	.	s1a	.	yes	.	.	.
PADG_01413	hypothetical protein	.	.	.	.	.	.	.	s1a	.	yes	.	.	.
PADG_06578	hypothetical protein	.	.	.	.	.	.	.	s1a	.	yes	.	.	.
PADG_07452	hypothetical protein	PF00515.23|TPR_1[Tetratricopeptide repeat];PF05002.10|SGS[SGS domain];PF13414.1|TPR_11[TPR repeat];PF04969.11|CS[CS domain]	.	.	.	.	GO:0005488	ko04626[Plant-pathogen interaction]	s1a	.	yes	.	.	.
PADG_07450	hypothetical protein	PF00179.21|UQ_con[Ubiquitin-conjugating enzyme]	.	.	tca:662505 crl; courtless; K04555 ubiquitin-conjugating enzyme E2 G2 [EC:6.3.2.19]	EC:6.3.2.19[Ubiquitin--protein ligase.]	GO:0043687;GO:0019787;GO:0019941;GO:0051246	ko04141[Protein processing in endoplasmic reticulum];ko05012[Parkinson's disease]	s1a	.	yes	.	.	.
PADG_06500	hypothetical protein	PF00487.19|FA_desaturase[Fatty acid desaturase];PF00173.23|Cyt-b5[Cytochrome b5-like Heme/Steroid binding domain]	.	TMH:5	.	EC:1.14.19.4[Delta(8)-fatty-acid desaturase.]	GO:0020037;GO:0006633;GO:0055114;GO:0016717	.	s1a	.	.	.	.	yes
PADG_06502	40S ribosomal protein S20	TIGR01046[S10_Arc_S20_Euk: ribosomal protein S10];PF00338.17|Ribosomal_S10[Ribosomal protein S10p/S20e]	.	.	xla:379094 rps20; ribosomal protein S20; K02969 small subunit ribosomal protein S20e	.	GO:0003723;GO:0006412;GO:0003735;GO:0015935	.	s1a	.	.	.	.	yes
PADG_04167	hypothetical protein	PF02127.10|Peptidase_M18[Aminopeptidase I zinc metalloprotease (M18)]	.	.	.	EC:3.4.11.21[Aspartyl aminopeptidase.]	GO:0004177;GO:0006508;GO:0008237;GO:0008270;GO:0005773	.	s1a	.	.	.	.	yes
PADG_11712	hypothetical protein	.	.	.	.	.	.	.	s1a	.	.	.	.	yes
PADG_04166	hypothetical protein	PF00400.27|WD40[WD domain, G-beta repeat]	.	.	xla:380351 fzr1; fizzy/cell division cycle 20 related 1; K03364 cell division cycle 20-like protein 1, cofactor of APC complex	.	GO:0051301	ko04120[Ubiquitin mediated proteolysis];ko04111[Cell cycle - yeast];ko04914[Progesterone-mediated oocyte maturation]	s1a	.	.	.	.	yes
PADG_06501	hypothetical protein	PF02845.11|CUE[CUE domain]	.	.	.	.	.	.	s1a	.	.	.	.	yes
PADG_06887	hypothetical protein	PF05903.9|Peptidase_C97[PPPDE putative peptidase domain];PF00085.15|Thioredoxin[Thioredoxin];PF08324.6|PUL[PUL domain]	.	.	.	.	GO:0045454	.	s1a	.	.	.	.	.
PADG_07466	hypothetical protein	.	SigP4[DScore:0.656]	.	.	.	.	.	s1a	.	.	.	.	.
PADG_07468	hypothetical protein	PF00928.16|Adap_comp_sub[Adaptor complexes medium subunit family];PF01217.15|Clat_adaptor_s[Clathrin adaptor complex small chain]	.	.	.	.	GO:0006886;GO:0006777;GO:0005515;GO:0030131;GO:0016192	.	s1a	.	.	.	.	.
PADG_07469	hypothetical protein	PF14622.1|Ribonucleas_3_3[Ribonuclease-III-like]	.	.	.	.	GO:0006396;GO:0003723;GO:0004525	.	s1a	.	.	.	.	.
PADG_06888	hypothetical protein	.	.	.	vcn:VOLCADRAFT_66997 cnrA; centrin	.	GO:0005509	.	s1a	.	.	.	.	.
PADG_11730	hypothetical protein	.	.	.	.	.	.	.	s1a	.	yes	PS2-Pl	.	.
PADG_06570	hypothetical protein	PF01922.12|SRP19[SRP19 protein]	.	.	.	.	GO:0006614;GO:0048500;GO:0008312	.	s1a	.	yes	.	.	.
PADG_04258	hypothetical protein	.	.	.	.	.	.	.	s1a	.	yes	.	.	.
PADG_12151	hypothetical protein	PF03820.12|Mtc[Tricarboxylate carrier]	.	TMH:1	.	.	GO:0016020;GO:0055085;GO:0006812;GO:0008324	.	s1a	.	yes	.	.	.
PADG_07262	hypothetical protein	PF13481.1|AAA_25[AAA domain];PF08423.6|Rad51[Rad51]	.	.	smp:SMAC_02455 rad57; RAD57 protein; K10958 DNA repair protein RAD57	.	GO:0003677;GO:0005524;GO:0008094;GO:0006259	.	s1a	.	.	.	.	.
PADG_07263	hypothetical protein	PF01179.15|Cu_amine_oxid[Copper amine oxidase, enzyme domain]	.	.	.	EC:1.4.3.21[Primary-amine oxidase.]	GO:0008131;GO:0005507;GO:0048038;GO:0009308;GO:0055114	ko00950[Isoquinoline alkaloid biosynthesis];ko00350[Tyrosine metabolism];ko00360[Phenylalanine metabolism];ko00410[beta-Alanine metabolism];ko00960[Tropane, piperidine and pyridine alkaloid biosynthesis]	s1a	.	.	.	.	.
PADG_02481	hypothetical protein	.	.	.	.	.	.	.	ps3_pl	s1b	.	.	.	yes
PADG_11434	hypothetical protein	.	.	.	.	.	.	.	ps3_pl	s1b	.	.	.	yes
PADG_02484	valine-tRNA ligase	PF09334.6|tRNA-synt_1g[tRNA synthetases class I (M)];TIGR00422[valS: valine--tRNA ligase];PF00133.17|tRNA-synt_1[tRNA synthetases class I (I, L, M and V)];PF08264.8|Anticodon_1[Anticodon-binding domain of tRNA]	.	.	.	EC:6.1.1.9[Valine--tRNA ligase.]	GO:0004832;GO:0005524;GO:0006438;GO:0005737	ko00970[Aminoacyl-tRNA biosynthesis]	ps3_pl	s1b	.	.	.	yes
PADG_02452	hypothetical protein	.	.	.	ddi:DDB_G0286985 zipA; zipper-like domain-containing protein	.	.	.	ps3_pl	ps3_pl	.	.	.	yes
PADG_02561	ATP synthase subunit alpha, mitochondrial	PF00306.22|ATP-synt_ab_C[ATP synthase alpha/beta chain, C terminal domain];PF00006.20|ATP-synt_ab[ATP synthase alpha/beta family, nucleotide-binding domain];PF02874.18|ATP-synt_ab_N[ATP synthase alpha/beta family, beta-barrel domain];TIGR00962[atpA: ATP synthase F1, alpha subunit]	.	.	.	EC:3.6.3.14[H(+)-transporting two-sector ATPase.]	GO:0042777;GO:0045261;GO:0005524;GO:0046961;GO:0046933	ko05016[Huntington's disease];ko05010[Alzheimer's disease];ko05012[Parkinson's disease]	ps3_pl	ps3	.	.	.	.
PADG_02564	hypothetical protein	PF01956.11|DUF106[Integral membrane protein DUF106]	.	TMH:3	.	.	.	.	ps3_pl	ps3	yes	.	.	.
PADG_02562	hypothetical protein	PF02882.14|THF_DHG_CYH_C[Tetrahydrofolate dehydrogenase/cyclohydrolase, NAD(P)-binding domain];PF00763.18|THF_DHG_CYH[Tetrahydrofolate dehydrogenase/cyclohydrolase, catalytic domain]	.	.	.	EC:1.5.1.15[Methylenetetrahydrofolate dehydrogenase (NAD(+)).]	GO:0005488;GO:0055114;GO:0009396;GO:0004487	.	ps3_pl	ps3	.	.	.	.
PADG_02560	hypothetical protein	PF06127.6|DUF962[Protein of unknown function (DUF962)]	.	TMH:4	.	.	.	.	ps3_pl	ps3	.	.	.	.
PADG_02563	hypothetical protein	PF06703.6|SPC25[Microsomal signal peptidase 25 kDa subunit (SPC25)]	.	TMH:2	.	.	GO:0008233;GO:0016021;GO:0005787;GO:0006465	.	ps3_pl	ps3	.	.	.	.
PADG_02508	hypothetical protein	PF13672.1|PP2C_2[Protein phosphatase 2C];PF07228.7|SpoIIE[Stage II sporulation protein E (SpoIIE)]	.	.	.	.	GO:0004721	.	ps3_pl	.	.	.	.	yes
PADG_02509	hypothetical protein	PF01222.12|ERG4_ERG24[Ergosterol biosynthesis ERG4/ERG24 family]	.	TMH:9	pcu:pc1220 dhcR7; 7-dehydrocholesterol reductase; K00213 7-dehydrocholesterol reductase [EC:1.3.1.21]	.	GO:0016020	.	ps3_pl	.	.	.	.	.
PADG_02510	hypothetical protein	PF00400.27|WD40[WD domain, G-beta repeat];PF08799.6|PRP4[pre-mRNA processing factor 4 (PRP4) like]	.	.	.	.	GO:0030529;GO:0008380;GO:0003676	.	ps3_pl	.	.	.	.	.
PADG_02511	hypothetical protein	PF00339.24|Arrestin_N[Arrestin (or S-antigen), N-terminal domain]	.	.	.	.	.	.	ps3_pl	.	.	.	.	.
PADG_05049	hypothetical protein	PF06912.6|DUF1275[Protein of unknown function (DUF1275)]	.	TMH:3	.	.	.	.	ps3	s1b_ps3	.	.	.	yes
PADG_05051	hypothetical protein	.	.	.	.	.	.	.	ps3	s1b_ps3	.	.	.	yes
PADG_06649	hypothetical protein	.	.	.	.	.	.	.	ps3	ps3_pl	.	.	.	.
PADG_02446	60S acidic ribosomal protein P2	PF00428.14|Ribosomal_60s[60s Acidic ribosomal protein]	.	.	.	.	GO:0005840;GO:0006414;GO:0003735	.	ps3	ps3	.	.	.	yes
PADG_06547	hypothetical protein	PF00098.18|zf-CCHC[Zinc knuckle]	.	.	.	.	GO:0008270;GO:0003676	.	ps3	ps3	yes	S1A-Pl	.	yes
PADG_11448	hypothetical protein	.	.	.	.	.	.	.	ps3	ps3	yes	.	.	.
PADG_02566	hypothetical protein	PF14500.1|MMS19_N[Dos2-interacting transcription regulator of RNA-Pol-II];PF12460.3|MMS19_C[RNAPII transcription regulator C-terminal]	.	.	.	.	GO:0005488	.	ps3	ps3	yes	.	.	.
PADG_02565	hypothetical protein	.	SigP4[DScore:0.915]	.	.	.	.	.	ps3	ps3	yes	.	.	.
PADG_02579	NEK protein kinase	PF00069.20|Pkinase[Protein kinase domain];PF07714.12|Pkinase_Tyr[Protein tyrosine kinase]	.	.	.	.	GO:0004674;GO:0005524;GO:0006468	.	ps3	ps3	.	S1B	.	.
PADG_06057	hypothetical protein	.	.	.	.	.	.	.	ps3	ps3	.	PS3	.	.
PADG_02454	hypothetical protein	.	.	.	.	.	GO:0016491	.	ps3	ps3	.	Pl	.	yes
PADG_02448	YjeF family domain-containing protein	PF01256.12|Carb_kinase[Carbohydrate kinase];TIGR00196[yjeF_cterm: YjeF family C-terminal domain]	.	.	.	.	.	.	ps3	ps3	.	Pl	.	yes
PADG_02453	hypothetical protein	.	.	.	.	.	.	.	ps3	ps3	.	Pl	.	yes
PADG_02449	hypothetical protein	.	.	.	.	.	GO:0005622;GO:0008270	.	ps3	ps3	.	Pl	.	yes
PADG_02573	hypothetical protein	.	.	.	.	.	GO:0005524;GO:0004672;GO:0006468	.	ps3	ps3	.	Pl	.	.
PADG_02445	40S ribosomal protein S15	TIGR01025[rpsS_arch: ribosomal protein S19];PF00203.16|Ribosomal_S19[Ribosomal protein S19]	.	.	.	.	GO:0003723;GO:0006412;GO:0003735;GO:0015935	.	ps3	ps3	.	.	.	yes
PADG_02455	hypothetical protein	.	.	.	.	.	.	.	ps3	ps3	.	.	.	yes
PADG_02443	carbamoyl-phosphate synthase arginine-specific large chain	PF02786.12|CPSase_L_D2[Carbamoyl-phosphate synthase L chain, ATP binding domain];TIGR01369[CPSaseII_lrg: carbamoyl-phosphate synthase, large subunit];PF00289.17|CPSase_L_chain[Carbamoyl-phosphate synthase L chain, N-terminal domain];PF07478.8|Dala_Dala_lig_C[D-ala D-ala ligase C-terminus];PF02787.14|CPSase_L_D3[Carbamoyl-phosphate synthetase large chain, oligomerisation domain];PF02222.17|ATP-gra…	.	.	.	EC:6.3.5.5[Carbamoyl-phosphate synthase (glutamine-hydrolyzing).]	GO:0004087;GO:0006807;GO:0005524;GO:0004088	ko00250[Alanine, aspartate and glutamate metabolism]	ps3	ps3	.	.	.	yes
PADG_02442	hypothetical protein	.	.	.	.	.	.	.	ps3	ps3	.	.	.	yes
PADG_11430	hypothetical protein	.	.	.	.	.	.	.	ps3	ps3	.	.	.	yes
PADG_02447	hypothetical protein	PF08243.6|SPT2[SPT2 chromatin protein]	SigP4[DScore:0.660]	.	.	.	.	.	ps3	ps3	.	.	.	yes
PADG_11427	hypothetical protein	PF01753.13|zf-MYND[MYND finger];PF00856.23|SET[SET domain]	.	.	.	.	GO:0008270	.	ps3	ps3	.	.	.	yes
PADG_02583	hypothetical protein	PF03131.12|bZIP_Maf[bZIP Maf transcription factor];PF00170.16|bZIP_1[bZIP transcription factor];PF07716.10|bZIP_2[Basic region leucine zipper]	.	.	.	.	GO:0005634;GO:0006355;GO:0043565;GO:0003700;GO:0046983	.	ps3	ps3	.	.	.	.
PADG_02578	ATP synthase subunit 4, mitochondrial	PF05405.9|Mt_ATP-synt_B[Mitochondrial ATP synthase B chain precursor (ATP-synt_B)]	.	.	.	EC:3.6.3.14[H(+)-transporting two-sector ATPase.]	GO:0015986;GO:0016787;GO:0000276;GO:0015078	ko05016[Huntington's disease];ko05010[Alzheimer's disease];ko05012[Parkinson's disease]	ps3	ps3	.	.	.	.
PADG_06062	sulfate adenylyltransferase	PF01747.12|ATP-sulfurylase[ATP-sulfurylase];TIGR00455[apsK: adenylylsulfate kinase];PF14306.1|PUA_2[PUA-like domain];TIGR00339[sopT: sulfate adenylyltransferase];PF01583.15|APS_kinase[Adenylylsulphate kinase]	.	.	pcs:Pc20g07710 aps; sulfate adenylyltransferase aps-Penicillium chrysogenum; K00958 sulfate adenylyltransferase [EC:2.7.7.4]	EC:2.7.7.4[Sulfate adenylyltransferase.]	GO:0000103;GO:0005524;GO:0016301;GO:0019344;GO:0004781;GO:0005737;GO:0009086	ko00450[Selenocompound metabolism];ko00920[Sulfur metabolism]	ps3	ps3	.	.	.	.
PADG_02568	hypothetical protein	.	.	.	.	.	.	.	ps3	ps3	.	.	.	.
PADG_02576	hypothetical protein	.	.	.	.	.	.	.	ps3	ps3	.	.	.	.
PADG_02580	hypothetical protein	.	.	.	.	.	GO:0004674;GO:0005524;GO:0006468	.	ps3	ps3	.	.	.	.
PADG_02572	hypothetical protein	.	.	.	.	.	.	.	ps3	ps3	.	.	.	.
PADG_02575	hypothetical protein	PF00501.23|AMP-binding[AMP-binding enzyme];PF07993.7|NAD_binding_4[Male sterility protein];TIGR01746[Thioester-redct: thioester reductase domain];PF13561.1|adh_short_C2[Enoyl-(Acyl carrier protein) reductase];PF01073.14|3Beta_HSD[3-beta hydroxysteroid dehydrogenase/isomerase family];PF13193.1|AMP-binding_C[AMP-binding enzyme C-terminal domain];PF13460.1|NAD_binding_10[NADH(P)-binding];PF08659.5|K…	.	.	bbe:BBR47_29500 lgrD; linear pentadecapeptide gramicidin synthetase LgrD	.	GO:0031177;GO:0048037;GO:0055114;GO:0000036;GO:0004043	.	ps3	ps3	.	.	.	.
PADG_06055	hypothetical protein	PF02598.12|Methyltrn_RNA_3[Putative RNA methyltransferase]	.	.	.	.	GO:0004139;GO:0005737;GO:0009264	.	ps3	ps3	.	.	.	.
PADG_06063	hypothetical protein	.	.	TMH:1	.	.	.	.	ps3	ps3	.	.	.	.
PADG_06054	deoxyribose-phosphate aldolase	PF01180.16|DHO_dh[Dihydroorotate dehydrogenase];PF01791.4|DeoC[DeoC/LacD family aldolase];TIGR00126[deoC: deoxyribose-phosphate aldolase]	.	.	tpi:TREPR_3416 deoC; deoxyribose-phosphate aldolase (EC:4.1.2.4); K01619 deoxyribose-phosphate aldolase [EC:4.1.2.4]	.	GO:0004139;GO:0005737;GO:0009264	.	ps3	ps3	.	.	.	.
PADG_02569	hypothetical protein	PF10342.4|GPI-anchored[Ser-Thr-rich glycosyl-phosphatidyl-inositol-anchored membrane family]	SigP4[DScore:0.846]	TMH:2	vcn:VOLCADRAFT_60514 vmp22; metalloproteinase, extracellular matrix glycoprotein VMP22	.	.	.	ps3	ps3	.	.	.	.
PADG_02581	hypothetical protein	PF08238.7|Sel1[Sel1 repeat]	.	.	.	.	GO:0005488	.	ps3	ps3	.	.	.	.
PADG_00446	hypothetical protein	PF01070.13|FMN_dh[FMN-dependent dehydrogenase];PF00478.20|IMPDH[IMP dehydrogenase / GMP reductase domain];PF01180.16|DHO_dh[Dihydroorotate dehydrogenase];PF03060.10|NMO[Nitronate monooxygenase]	.	.	.	EC:1.-.-.-[ Oxidoreductases.]	GO:0004318;GO:0018580;GO:0055114	.	ps3	ps2	yes	.	.	yes
PADG_02533	hypothetical protein	PF12396.3|DUF3659[Protein of unknown function (DUF3659)]	.	.	.	.	.	.	ps3	pl	yes	.	.	yes
PADG_02532	hypothetical protein	PF01066.16|CDP-OH_P_transf[CDP-alcohol phosphatidyltransferase]	.	TMH:9	.	EC:2.7.8.1[Ethanolaminephosphotransferase.]	GO:0008654;GO:0016020;GO:0016780	ko00564[Glycerophospholipid metabolism];ko00565[Ether lipid metabolism]	ps3	pl	yes	.	.	yes
PADG_11441	hypothetical protein	.	.	.	.	.	.	.	ps3	pl	yes	.	.	yes
PADG_02517	hypothetical protein	.	.	.	.	.	.	.	ps3	.	.	.	.	yes
PADG_07826	hypothetical protein	PF12816.2|Vps8[Golgi CORVET complex core vacuolar protein 8]	.	.	.	.	GO:0005515;GO:0008270	.	ps3	.	yes	.	.	yes
PADG_02468	hypothetical protein	PF05680.7|ATP-synt_E[ATP synthase E chain]	.	TMH:1	.	.	GO:0015986;GO:0000276;GO:0015078	.	ps3	.	.	PS3-Pl	.	yes
PADG_02537	hypothetical protein	PF15460.1|SAS4[Something about silencing, SAS, complex subunit 4]	.	.	.	.	.	.	ps3	.	.	PS2-Pl	.	.
PADG_11437	hypothetical protein	.	.	.	.	.	.	.	ps3	.	.	PS2	.	yes
PADG_01102	hypothetical protein	.	.	TMH:1	.	.	.	.	ps3	.	.	PS2	.	.
PADG_11442	hypothetical protein	.	.	.	.	.	.	.	ps3	.	.	PS2	.	.
PADG_12448	hypothetical protein	.	.	.	.	.	.	.	ps3	.	.	Pl	.	yes
PADG_02516	hypothetical protein	.	.	.	.	.	.	.	ps3	.	.	Pl	.	yes
PADG_11440	hypothetical protein	.	.	.	.	.	.	.	ps3	.	.	Pl	.	yes
PADG_11431	hypothetical protein	.	.	.	.	.	.	.	ps3	.	.	Pl	.	yes
PADG_11432	hypothetical protein	.	.	.	.	.	.	.	ps3	.	.	Pl	.	yes
PADG_11436	hypothetical protein	.	.	.	.	.	.	.	ps3	.	.	Pl	.	yes
PADG_02500	hypothetical protein	.	.	.	.	.	.	.	ps3	.	.	Pl	.	.
PADG_02464	hypothetical protein	PF11935.3|DUF3453[Domain of unknown function (DUF3453)]	.	.	.	.	.	ko04530[Tight junction]	ps3	.	.	.	.	yes
PADG_02469	hypothetical protein	PF00400.27|WD40[WD domain, G-beta repeat]	.	.	.	.	.	ko04962[Vasopressin-regulated water reabsorption]	ps3	.	.	.	.	yes
PADG_02472	hypothetical protein	PF02815.14|MIR[MIR domain];PF02366.13|PMT[Dolichyl-phosphate-mannose-protein mannosyltransferase]	.	TMH:9	.	EC:2.4.1.109[Dolichyl-phosphate-mannose-protein mannosyltransferase.]	GO:0016020;GO:0006493;GO:0004169	.	ps3	.	.	.	.	yes
PADG_02462	hypothetical protein	PF08598.6|Sds3[Sds3-like]	.	.	.	.	.	.	ps3	.	.	.	.	yes
PADG_11438	hypothetical protein	.	.	.	.	.	.	.	ps3	.	.	.	.	yes
PADG_02485	CMGC/CK2 protein kinase	PF00069.20|Pkinase[Protein kinase domain];PF07714.12|Pkinase_Tyr[Protein tyrosine kinase]	.	.	.	EC:2.7.11.1[Non-specific serine/threonine protein kinase.]	GO:0004674;GO:0005524;GO:0006468	ko04310[Wnt signaling pathway];ko04712[Circadian rhythm - plant];ko04530[Tight junction];ko05162[Measles];ko04520[Adherens junction]	ps3	.	.	.	.	yes
PADG_02528	hypothetical protein	PF06772.6|LtrA[Bacterial low temperature requirement A protein (LtrA)]	.	TMH:10	.	.	.	.	ps3	.	.	.	.	yes
PADG_02463	hypothetical protein	.	.	TMH:1	.	.	.	.	ps3	.	.	.	.	yes
PADG_12447	hypothetical protein	.	.	.	.	.	.	.	ps3	.	.	.	.	yes
PADG_02513	Fe-S protein assembly co-chaperone HscB	TIGR00714[hscB: Fe-S protein assembly co-chaperone HscB];PF00226.26|DnaJ[DnaJ domain];PF07743.8|HSCB_C[HSCB C-terminal oligomerisation domain]	.	.	.	.	GO:0006457;GO:0031072;GO:0051087	.	ps3	.	.	.	.	yes
PADG_02486	hypothetical protein	PF01876.11|RNase_P_p30[RNase P subunit p30]	.	.	xtr:549338 rpp30; ribonuclease P/MRP 30kDa subunit (EC:3.1.26.5); K03539 ribonuclease P/MRP protein subunit RPP1 [EC:3.1.26.5]	.	GO:0004526;GO:0008033	ko03013[RNA transport]	ps3	.	.	.	.	yes
PADG_02518	hypothetical protein	PF09830.4|ATP_transf[ATP adenylyltransferase]	.	.	syp:SYNPCC7002_A2555 apa2; Ap4A phosphorylase II; K00988 ATP adenylyltransferase [EC:2.7.7.53]	.	GO:0003824	.	ps3	.	.	.	.	yes
PADG_02489	hypothetical protein	PF04427.13|Brix[Brix domain]	.	.	.	.	GO:0004832;GO:0005524;GO:0006438;GO:0005737	.	ps3	.	.	.	.	yes
PADG_02473	hypothetical protein	PF05726.8|Pirin_C[Pirin C-terminal cupin domain];PF02678.11|Pirin[Pirin]	.	.	.	.	GO:0019295;GO:0003824	.	ps3	.	.	.	.	yes
PADG_02523	hypothetical protein	.	.	.	.	.	.	.	ps3	.	.	.	.	yes
PADG_01103	hypothetical protein	.	.	.	.	.	.	.	ps3	.	.	.	.	yes
PADG_02504	hypothetical protein	PF05199.8|GMC_oxred_C[GMC oxidoreductase];PF00732.14|GMC_oxred_N[GMC oxidoreductase]	SigP4[DScore:0.753]	.	.	.	GO:0016829;GO:0008812;GO:0050660;GO:0006066;GO:0055114	.	ps3	.	.	.	.	yes
PADG_08196	hypothetical protein	PF01545.16|Cation_efflux[Cation efflux family];TIGR01297[CDF: cation diffusion facilitator family transporter]	.	TMH:5	.	.	GO:0016020;GO:0055085;GO:0006812;GO:0008324	.	ps3	.	.	.	.	yes
PADG_02526	hypothetical protein	PF01323.15|DSBA[DSBA-like thioredoxin domain]	.	.	.	.	GO:0015035;GO:0030288	.	ps3	.	.	.	.	yes
PADG_02467	hypothetical protein	PF10075.4|PCI_Csn8[COP9 signalosome, subunit CSN8];PF03399.11|SAC3_GANP[SAC3/GANP/Nin1/mts3/eIF-3 p25 family]	.	.	.	.	.	.	ps3	.	.	.	.	yes
PADG_02471	hypothetical protein	.	.	.	.	.	.	.	ps3	.	.	.	.	yes
PADG_02531	hypothetical protein	.	.	.	.	.	GO:0003743	.	ps3	.	.	.	.	yes
PADG_02506	hypothetical protein	PF05730.6|CFEM[CFEM domain]	SigP4[DScore:0.557]	TMH:6	.	.	.	.	ps3	.	.	.	.	yes
PADG_02527	hypothetical protein	PF08659.5|KR[KR domain];PF00106.20|adh_short[short chain dehydrogenase]	.	.	hme:HFX_1380 fabG1; 3-oxoacyl-[acyl-carrier protein] reductase (3-ketoacyl-acyl carrier protein reductase) PhaB	EC:1.-.-.-[ Oxidoreductases.]	GO:0005488;GO:0055114;GO:0016491	.	ps3	.	.	.	.	yes
PADG_02530	hypothetical protein	PF01423.17|LSM[LSM domain]	.	.	.	.	GO:0030529;GO:0003676	.	ps3	.	.	.	.	yes
PADG_02514	hypothetical protein	PF00097.20|zf-C3HC4[Zinc finger, C3HC4 type (RING finger)];PF12678.2|zf-rbx1[RING-H2 zinc finger];PF13639.1|zf-RING_2[Ring finger domain]	.	TMH:6	.	.	GO:0005515;GO:0008270	ko04141[Protein processing in endoplasmic reticulum]	ps3	.	.	.	.	yes
PADG_02466	hypothetical protein	PF02516.9|STT3[Oligosaccharyl transferase STT3 subunit]	.	TMH:13	.	EC:2.4.1.119[Dolichyl-diphosphooligosaccharide--protein glycotransferase.]	GO:0016020;GO:0006486;GO:0004576	ko00513[Various types of N-glycan biosynthesis];ko04141[Protein processing in endoplasmic reticulum]	ps3	.	.	.	.	yes
PADG_11433	hypothetical protein	.	.	.	.	.	.	.	ps3	.	.	.	.	yes
PADG_02512	hypothetical protein	PF00646.28|F-box[F-box domain]	.	.	.	.	.	.	ps3	.	.	.	.	yes
PADG_08197	hypothetical protein	PF05700.6|BCAS2[Breast carcinoma amplified sequence 2 (BCAS2)]	.	.	ddi:DDB_G0282763 spf27; spliceosome-associated protein; K12861 pre-mRNA-splicing factor SPF27	.	.	.	ps3	.	.	.	.	yes
PADG_02470	hypothetical protein	.	.	TMH:5	.	.	.	.	ps3	.	.	.	.	yes
PADG_02525	hypothetical protein	PF10602.4|RPN7[26S proteasome subunit RPN7];PF01399.22|PCI[PCI domain]	.	.	zma:100283343 fus6; fusca homolog; K12175 COP9 signalosome complex subunit 1	.	.	.	ps3	.	.	.	.	yes
PADG_02465	hypothetical protein	PF13374.1|TPR_10[Tetratricopeptide repeat];PF13176.1|TPR_7[Tetratricopeptide repeat]	.	.	.	.	GO:0005488	.	ps3	.	.	.	.	yes
PADG_02475	hypothetical protein	PF03983.7|SHD1[SLA1 homology domain 1, SHD1];PF14604.1|SH3_9[Variant SH3 domain];PF07653.12|SH3_2[Variant SH3 domain];PF00018.23|SH3_1[SH3 domain]	.	.	.	.	.	.	ps3	.	.	.	.	.
PADG_02536	hypothetical protein	.	.	.	.	.	.	.	ps3	.	.	.	.	.
PADG_11435	hypothetical protein	.	.	.	.	.	.	.	ps3	.	.	.	.	.
PADG_07569	hypothetical protein	.	.	.	.	.	.	.	ps3	.	.	.	.	.
PADG_12265	hypothetical protein	PF10257.4|RAI16-like[Retinoic acid induced 16-like protein]	.	.	.	.	GO:0005634;GO:0043565	.	ps3	.	.	.	.	.
PADG_02496	NAK protein kinase	PF00069.20|Pkinase[Protein kinase domain]	.	.	.	EC:2.7.11.1[Non-specific serine/threonine protein kinase.]	GO:0004674;GO:0005524;GO:0006468	.	ps3	.	.	.	.	.
PADG_01100	uracil phosphoribosyltransferase	PF00156.22|Pribosyltran[Phosphoribosyl transferase domain];PF14681.1|UPRTase[Uracil phosphoribosyltransferase]	.	.	rca:Rcas_4070 upp; uracil phosphoribosyltransferase; K00761 uracil phosphoribosyltransferase [EC:2.4.2.9]	.	GO:0016757;GO:0009116	.	ps3	.	.	.	.	.
PADG_02474	hypothetical protein	PF07915.8|PRKCSH[Glucosidase II beta subunit-like protein]	SigP4[DScore:0.535]	.	.	.	GO:0005515;GO:0044464	.	ps3	.	.	.	.	.
PADG_01099	hypothetical protein	.	.	.	.	.	.	.	ps3	.	.	.	.	.
PADG_07568	hypothetical protein	PF01926.18|MMR_HSR1[50S ribosome-binding GTPase];PF01031.15|Dynamin_M[Dynamin central region];PF00350.18|Dynamin_N[Dynamin family]	.	.	.	.	GO:0005525;GO:0003924	.	ps3	.	.	.	.	.
PADG_02492	hypothetical protein	PF08240.7|ADH_N[Alcohol dehydrogenase GroES-like domain]	.	.	.	.	GO:0008270;GO:0055114;GO:0016491	.	ps3	.	.	.	.	.
PADG_02501	hypothetical protein	PF00855.12|PWWP[PWWP domain]	.	.	.	.	.	.	ps3	.	.	.	.	.
PADG_02478	hypothetical protein	PF11913.3|DUF3431[Protein of unknown function (DUF3431)]	.	TMH:1	.	.	.	.	ps3	.	.	.	.	.
PADG_02491	hypothetical protein	PF02466.14|Tim17[Tim17/Tim22/Tim23/Pmp24 family]	.	.	.	.	.	.	ps3	.	.	.	.	.
PADG_07254	hypothetical protein	PF00067.17|p450[Cytochrome P450]	.	TMH:2	.	.	GO:0009055;GO:0020037;GO:0004497;GO:0055114	.	ps3	.	.	.	.	.
PADG_02499	18S rRNA biogenesis protein RCL1	PF05189.8|RTC_insert[RNA 3'-terminal phosphate cyclase (RTC), insert domain];PF01137.16|RTC[RNA 3'-terminal phosphate cyclase];TIGR03400[18S_RNA_Rcl1p: 18S rRNA biogenesis protein RCL1]	.	.	xla:379279 rcl1; RNA terminal phosphate cyclase-like 1; K11108 RNA 3'-terminal phosphate cyclase-like protein	.	GO:0003824	.	ps3	.	.	.	.	.
PADG_02495	hypothetical protein	PF00326.16|Peptidase_S9[Prolyl oligopeptidase family];PF00271.26|Helicase_C[Helicase conserved C-terminal domain];PF04851.10|ResIII[Type III restriction enzyme, res subunit];PF02889.11|Sec63[Sec63 Brl domain];PF00270.24|DEAD[DEAD/DEAH box helicase];PF12695.2|Abhydrolase_5[Alpha/beta hydrolase family]	.	.	.	EC:3.6.4.13[RNA helicase.]	GO:0005524;GO:0008026;GO:0003676	.	ps3	.	.	.	.	.
PADG_02498	3-hydroxyanthranilate 3,4-dioxygenase	PF06052.7|3-HAO[3-hydroxyanthranilic acid dioxygenase];TIGR03037[anthran_nbaC: 3-hydroxyanthranilate 3,4-dioxygenase]	.	.	.	EC:1.13.11.6[3-hydroxyanthranilate 3,4-dioxygenase.]	GO:0000334;GO:0005506;GO:0019363;GO:0055114;GO:0005737	.	ps3	.	.	.	.	.
PADG_02494	hypothetical protein	PF05188.12|MutS_II[MutS domain II];PF00488.16|MutS_V[MutS domain V];PF05192.13|MutS_III[MutS domain III];PF01624.15|MutS_I[MutS domain I];PF05190.13|MutS_IV[MutS family domain IV]	.	.	ali:AZOLI_1558 mutS; DNA mismatch repair protein MutS; K03555 DNA mismatch repair protein MutS	.	GO:0005524;GO:0006298;GO:0030983	.	ps3	.	.	.	.	.
PADG_02497	hypothetical protein	PF01302.20|CAP_GLY[CAP-Gly domain]	.	.	.	.	GO:0003824	.	ps3	.	.	.	.	.
PADG_07567	hypothetical protein	PF14027.1|DUF4243[Protein of unknown function (DUF4243)]	.	.	.	.	GO:0003677;GO:0005524;GO:0006289;GO:0004003	.	ps3	.	.	.	.	.
PADG_02493	hypothetical protein	PF04115.7|Ureidogly_hydro[Ureidoglycolate hydrolase]	.	.	.	.	GO:0004848;GO:0000256	.	ps3	.	.	.	.	.
PADG_06168	hypothetical protein	PF01661.16|Macro[Macro domain]	.	.	.	.	.	.	ps3	.	.	.	.	.
PADG_01098	hypothetical protein	PF14604.1|SH3_9[Variant SH3 domain];PF00617.14|RasGEF[RasGEF domain];PF00618.15|RasGEF_N[RasGEF N-terminal motif];PF07653.12|SH3_2[Variant SH3 domain];PF00018.23|SH3_1[SH3 domain]	.	.	smp:SMAC_05336 cdc25; CDC25 protein	.	GO:0051301;GO:0005622;GO:0005085;GO:0051056	.	ps3	.	.	.	.	.
PADG_01101	hypothetical protein	PF02537.10|CRCB[CrcB-like protein]	.	TMH:10	.	.	GO:0016020	.	ps3	.	.	.	.	.
PADG_08211	hypothetical protein	PF00153.22|Mito_carr[Mitochondrial carrier protein]	.	.	.	.	GO:0055085;GO:0016021;GO:0005743;GO:0005488;GO:0005215	.	ps2_ps3_pl	.	yes	.	.	.
PADG_12452	hypothetical protein	.	.	.	.	.	.	.	ps2_ps3_pl	.	yes	.	.	.
PADG_07368	hypothetical protein	.	.	.	.	.	.	.	ps2_pl	s1b_ps3	yes	.	.	yes
PADG_03596	hypothetical protein	PF07535.7|zf-DBF[DBF zinc finger];PF08630.5|Dfp1_Him1_M[Dfp1/Him1, central region]	.	.	.	.	GO:0005622;GO:0008270;GO:0003676	ko04113[Meiosis - yeast]	ps2_pl	s1b	.	.	.	.
PADG_11337	hypothetical protein	PF00271.26|Helicase_C[Helicase conserved C-terminal domain];PF13907.1|DUF4208[Domain of unknown function (DUF4208)]	.	.	.	.	GO:0005634;GO:0006333;GO:0003677;GO:0005524;GO:0003682;GO:0000785;GO:0004386	.	ps2_pl	.	.	S1A	.	.
PADG_11338	hypothetical protein	PF00385.19|Chromo[Chromo (CHRromatin Organisation MOdifier) domain];PF00176.18|SNF2_N[SNF2 family N-terminal domain]	.	.	.	.	GO:0005634;GO:0006333;GO:0003677;GO:0005524;GO:0003682;GO:0000785;GO:0004386	.	ps2_pl	.	.	PS2	.	.
PADG_07367	hypothetical protein	.	.	.	.	.	.	.	ps2_pl	.	.	Pl	.	.
PADG_12292	hypothetical protein	.	.	.	.	.	.	.	ps2_pl	.	.	Pl	.	.
PADG_01888	hypothetical protein	PF00248.16|Aldo_ket_red[Aldo/keto reductase family]	.	.	.	.	GO:0055114;GO:0016491	.	ps2_pl	.	.	.	.	.
PADG_01889	hypothetical protein	PF13894.1|zf-C2H2_4[C2H2-type zinc finger];PF00096.21|zf-C2H2[Zinc finger, C2H2 type];PF13465.1|zf-H2C2_2[Zinc-finger double domain]	.	.	acs:100555863 gli3; GLI family zinc finger 3; K06230 zinc finger protein GLI	.	GO:0005622;GO:0008270;GO:0003676	.	ps2_pl	.	.	.	.	.
PADG_03595	hypothetical protein	PF05195.11|AMP_N[Aminopeptidase P, N-terminal domain];PF00557.19|Peptidase_M24[Metallopeptidase family M24]	.	.	.	EC:3.4.11.9[Xaa-Pro aminopeptidase.]	GO:0004177;GO:0009987;GO:0030145	.	ps2_pl	.	.	.	.	.
PADG_07366	hypothetical protein	PF02786.12|CPSase_L_D2[Carbamoyl-phosphate synthase L chain, ATP binding domain];PF07478.8|Dala_Dala_lig_C[D-ala D-ala ligase C-terminus];PF00289.17|CPSase_L_chain[Carbamoyl-phosphate synthase L chain, N-terminal domain];PF13535.1|ATP-grasp_4[ATP-grasp domain];PF00364.17|Biotin_lipoyl[Biotin-requiring enzyme];PF02785.14|Biotin_carb_C[Biotin carboxylase C-terminal domain]	.	.	ddi:DDB_G0287377 mccA; 3-methylcrotonyl-CoA:carbon dioxide ligase alpha subunit; K01968 3-methylcrotonyl-CoA carboxylase alpha subunit [EC:6.4.1.4]	EC:6.4.1.4[Methylcrotonoyl-CoA carboxylase.]	GO:0005524;GO:0008152;GO:0009374;GO:0016874	.	ps2_pl	.	.	.	.	.
PADG_03592	hypothetical protein	PF02146.12|SIR2[Sir2 family]	.	.	.	.	GO:0006342;GO:0070403;GO:0016811;GO:0008270;GO:0006476	.	ps2_pl	.	.	.	.	.
PADG_03593	hypothetical protein	PF12900.2|Pyridox_ox_2[Pyridoxamine 5'-phosphate oxidase]	.	.	.	.	GO:0010181	.	ps2_pl	.	.	.	.	.
PADG_08326	hypothetical protein	PF09159.5|Ydc2-catalyt[Mitochondrial resolvase Ydc2 / RNA splicing MRS1]	.	.	.	.	GO:0003676	.	ps2_pl	.	.	.	.	.
PADG_07365	hypothetical protein	PF13561.1|adh_short_C2[Enoyl-(Acyl carrier protein) reductase];PF08659.5|KR[KR domain];PF00106.20|adh_short[short chain dehydrogenase]	.	.	.	EC:1.1.1.250[D-arabinitol 2-dehydrogenase.]	GO:0005488;GO:0055114;GO:0016491	.	ps2_pl	.	.	.	.	.
PADG_07369	hypothetical protein	PF08028.6|Acyl-CoA_dh_2[Acyl-CoA dehydrogenase, C-terminal domain];PF02770.14|Acyl-CoA_dh_M[Acyl-CoA dehydrogenase, middle domain];PF02771.11|Acyl-CoA_dh_N[Acyl-CoA dehydrogenase, N-terminal domain];PF00441.19|Acyl-CoA_dh_1[Acyl-CoA dehydrogenase, C-terminal domain]	.	.	ddi:DDB_G0279827 ivdA; isovaleryl-CoA dehydrogenase, mitochondrial; K00253 isovaleryl-CoA dehydrogenase [EC:1.3.8.4]	EC:1.3.8.4[Isovaleryl-CoA dehydrogenase.]	GO:0050660;GO:0008470;GO:0055114	.	ps2	s1b_ps3	yes	.	.	yes
PADG_07370	hypothetical protein	PF01039.17|Carboxyl_trans[Carboxyl transferase domain]	.	.	.	EC:6.4.1.4[Methylcrotonoyl-CoA carboxylase.]	GO:0016740;GO:0016874	.	ps2	s1b_ps3	yes	.	.	yes
PADG_11914	hypothetical protein	.	.	TMH:7	.	.	.	.	ps2	s1b	yes	Pl	.	.
PADG_06326	hypothetical protein	.	.	.	.	.	.	.	ps2	s1a_s1b_ps2	.	.	.	.
PADG_06328	hypothetical protein	PF03959.8|FSH1[Serine hydrolase (FSH1)]	.	.	.	.	.	.	ps2	s1a_s1b_ps2	.	.	.	.
PADG_07749	NAD(P)H:quinone oxidoreductase, type IV	PF02525.12|Flavodoxin_2[Flavodoxin-like fold];PF00258.20|Flavodoxin_1[Flavodoxin];TIGR01755[flav_wrbA: NAD(P)H:quinone oxidoreductase, type IV];PF03358.10|FMN_red[NADPH-dependent FMN reductase]	.	.	.	.	GO:0016481;GO:0010181;GO:0055114;GO:0016491	.	ps2	s1a_ps2	.	.	.	.
PADG_07748	hypothetical protein	PF00106.20|adh_short[short chain dehydrogenase]	.	TMH:1	.	.	GO:0005488;GO:0055114;GO:0016491	.	ps2	s1a_ps2	.	.	.	.
PADG_07746	hypothetical protein	PF13450.1|NAD_binding_8[NAD(P)-binding Rossmann-like domain];PF00743.14|FMO-like[Flavin-binding monooxygenase-like];PF13434.1|K_oxygenase[L-lysine 6-monooxygenase (NADPH-requiring)];PF13738.1|Pyr_redox_3[Pyridine nucleotide-disulphide oxidoreductase]	.	.	dsh:Dshi_2283 pamO; phenylacetone monooxygenase	.	GO:0050661;GO:0050660;GO:0004499;GO:0055114	.	ps2	s1a_ps2	.	.	.	.
PADG_07747	hypothetical protein	.	.	TMH:6	.	.	.	.	ps2	s1a_ps2	.	.	.	.
PADG_06099	hypothetical protein	PF08477.8|Miro[Miro-like protein];TIGR00231[small_GTP: small GTP-binding protein domain];PF00025.16|Arf[ADP-ribosylation factor family];PF00071.17|Ras[Ras family]	.	.	xla:444184 rac2; ras-related C3 botulinum toxin substrate 2 (rho family, small GTP binding protein Rac2); K07860 Ras-related C3 botulinum toxin substrate 2	.	GO:0016020;GO:0007264;GO:0051301;GO:0005622;GO:0005525	ko04360[Axon guidance];ko04620[Toll-like receptor signaling pathway];ko04664[Fc epsilon RI signaling pathway];ko04810[Regulation of actin cytoskeleton];ko04666[Fc gamma R-mediated phagocytosis];ko04662[B cell receptor signaling pathway];ko04062[Chemokine signaling pathway];ko05200[Pathways in cancer];ko05131[Shigellosis];ko04650[Natural killer cell mediated cytotoxicity];ko04670[Leukocyte transen…	ps2	ps3	.	.	.	yes
PADG_06322	hypothetical protein	PF00141.18|peroxidase[Peroxidase]	.	.	vcn:VOLCADRAFT_84225 apx3; L-ascorbate peroxidase; K00428 cytochrome c peroxidase [EC:1.11.1.5]	EC:1.11.1.-[ Peroxidases.]	GO:0006979;GO:0020037;GO:0004130;GO:0055114	.	ps2	ps2_ps3	.	.	.	yes
PADG_08183	DNA mismatch repair protein msh-2	PF05188.12|MutS_II[MutS domain II];PF05192.13|MutS_III[MutS domain III];PF00488.16|MutS_V[MutS domain V];PF01624.15|MutS_I[MutS domain I];PF05190.13|MutS_IV[MutS family domain IV]	.	.	smp:SMAC_03669 msh2; MSH2 protein; K08735 DNA mismatch repair protein MSH2	.	GO:0005524;GO:0032302;GO:0006298;GO:0030983;GO:0032301	ko05200[Pathways in cancer];ko05210[Colorectal cancer]	ps2	ps2_ps3	.	.	.	yes
PADG_06314	hypothetical protein	PF00450.17|Peptidase_S10[Serine carboxypeptidase]	SigP4[DScore:0.679]	.	.	.	GO:0006508;GO:0004185	ko04614[Renin-angiotensin system]	ps2	ps2	.	.	.	.
PADG_12078	hypothetical protein	.	.	.	.	.	.	.	ps2	ps2	yes	.	.	yes
PADG_06309	hypothetical protein	PF05199.8|GMC_oxred_C[GMC oxidoreductase];PF00732.14|GMC_oxred_N[GMC oxidoreductase]	.	TMH:1	rli:RLO149_c011700 betA; choline dehydrogenase BetA (EC:1.1.99.1)	.	GO:0016614;GO:0050660;GO:0006066	.	ps2	ps2	yes	.	.	yes
PADG_11316	hypothetical protein	.	.	.	.	.	.	.	ps2	ps2	yes	.	.	.
PADG_00977	hypothetical protein	.	.	.	.	.	.	.	ps2	ps2	.	PS3	.	.
PADG_00868	hypothetical protein	.	.	TMH:1	.	.	.	.	ps2	ps2	.	PS2	.	yes
PADG_06323	hypothetical protein	.	.	.	.	.	.	.	ps2	ps2	.	PS2	.	yes
PADG_03204	hypothetical protein	PF07876.7|Dabb[Stress responsive A/B Barrel Domain]	.	.	.	.	.	.	ps2	ps2	.	PS2	.	.
PADG_07417	hypothetical protein	PF04082.13|Fungal_trans[Fungal specific transcription factor domain];PF00172.13|Zn_clus[Fungal Zn(2)-Cys(6) binuclear cluster domain]	.	.	.	.	GO:0005634;GO:0006355;GO:0008270;GO:0003700	.	ps2	ps2	.	Pl	.	.
PADG_01880	hypothetical protein	PF14624.1|Vwaint[VWA / Hh protein intein-like];PF13519.1|VWA_2[von Willebrand factor type A domain];PF13768.1|VWA_3[von Willebrand factor type A domain];PF14623.1|Vint[Hint-domain];PF00092.23|VWA[von Willebrand factor type A domain]	.	.	.	.	.	.	ps2	ps2	.	.	.	yes
PADG_01883	hypothetical protein	PF00144.19|Beta-lactamase[Beta-lactamase]	.	.	.	.	.	.	ps2	ps2	.	.	.	yes
PADG_06324	hypothetical protein	PF12847.2|Methyltransf_18[Methyltransferase domain];PF00109.21|ketoacyl-synt[Beta-ketoacyl synthase, N-terminal domain];PF08242.7|Methyltransf_12[Methyltransferase domain];PF08241.7|Methyltransf_11[Methyltransferase domain];PF00698.16|Acyl_transf_1[Acyl transferase domain];PF01209.13|Ubie_methyltran[ubiE/COQ5 methyltransferase family];PF07993.7|NAD_binding_4[Male sterility protein];PF13489.1|Meth…	.	.	.	.	GO:0031177;GO:0009058;GO:0016740;GO:0048037;GO:0000036	.	ps2	ps2	.	.	.	yes
PADG_01881	hypothetical protein	.	SigP4[DScore:0.874]	.	.	.	.	.	ps2	ps2	.	.	.	yes
PADG_05452	hypothetical protein	PF13967.1|RSN1_TM[Late exocytosis, associated with Golgi transport];PF12621.3|DUF3779[Phosphate metabolism protein];PF02714.10|DUF221[Domain of unknown function DUF221];PF14703.1|DUF4463[Domain of unknown function (DUF4463)]	.	TMH:10	.	.	GO:0016020	.	ps2	ps2	.	.	.	yes
PADG_01879	hypothetical protein	.	.	.	.	.	.	.	ps2	ps2	.	.	.	yes
PADG_12083	hypothetical protein	.	.	TMH:1	.	.	.	.	ps2	ps2	.	.	.	yes
PADG_11335	hypothetical protein	.	.	.	.	.	.	.	ps2	ps2	.	.	.	yes
PADG_06311	hypothetical protein	.	.	.	.	.	.	.	ps2	ps2	.	.	.	yes
PADG_06313	40S ribosomal protein S18	PF00416.17|Ribosomal_S13[Ribosomal protein S13/S18]	.	.	xla:414719 rps18; ribosomal protein S18; K02964 small subunit ribosomal protein S18e	.	GO:0005840;GO:0003723;GO:0006412;GO:0003735	.	ps2	ps2	.	.	.	yes
PADG_03203	hypothetical protein	PF03114.13|BAR[BAR domain];PF10455.4|BAR_2[Bin/amphiphysin/Rvs domain for vesicular trafficking]	.	.	.	.	.	.	ps2	ps2	.	.	.	yes
PADG_11183	hypothetical protein	.	.	.	.	.	.	.	ps2	ps2	.	.	.	.
PADG_08334	hypothetical protein	PF08659.5|KR[KR domain];PF13561.1|adh_short_C2[Enoyl-(Acyl carrier protein) reductase];PF00106.20|adh_short[short chain dehydrogenase]	.	.	.	.	GO:0005488;GO:0055114;GO:0016491	ko00591[Linoleic acid metabolism];ko00363[Bisphenol degradation];ko00650[Butanoate metabolism];ko00625[Chloroalkane and chloroalkene degradation]	ps2	ps2	.	.	.	.
PADG_03207	amino-acid acetyltransferase, mitochondrial	PF04768.8|DUF619[Protein of unknown function (DUF619)]	.	.	.	.	GO:0004042;GO:0003991;GO:0006526;GO:0005739	.	ps2	ps2	.	.	.	.
PADG_08335	hypothetical protein	PF00551.14|Formyl_trans_N[Formyl transferase]	.	.	.	.	GO:0009058;GO:0016742	ko00970[Aminoacyl-tRNA biosynthesis]	ps2	ps2	.	.	.	.
PADG_07416	hypothetical protein	PF00567.19|TUDOR[Tudor domain];PF00565.12|SNase[Staphylococcal nuclease homologue]	.	.	.	.	GO:0016246;GO:0005515;GO:0016442;GO:0003676;GO:0016788	.	ps2	ps2	.	.	.	.
PADG_08332	hypothetical protein	PF01105.19|EMP24_GP25L[emp24/gp25L/p24 family/GOLD]	SigP4[DScore:0.598]	TMH:1	.	.	GO:0006810;GO:0004872;GO:0016021	.	ps2	ps2	.	.	.	.
PADG_12082	hypothetical protein	.	.	.	.	.	.	.	ps2	ps2	.	.	.	.
PADG_06317	hypothetical protein	.	.	.	.	.	.	.	ps2	ps2	.	.	.	.
PADG_03206	hypothetical protein	PF04161.8|Arv1[Arv1-like family]	.	.	.	.	.	.	ps2	ps2	.	.	.	.
PADG_06315	SBDS family rRNA metabolism protein	TIGR00291[RNA_SBDS: rRNA metabolism protein, SBDS family];PF09377.5|SBDS_C[SBDS protein C-terminal domain];PF01172.13|SBDS[Shwachman-Bodian-Diamond syndrome (SBDS) protein]	.	.	.	.	.	.	ps2	ps2	.	.	.	.
PADG_08331	hypothetical protein	.	.	.	.	.	GO:0003677;GO:0008168;GO:0006350;GO:0006974	.	ps2	ps2	.	.	.	.
PADG_06320	hypothetical protein	PF14273.1|DUF4360[Domain of unknown function (DUF4360)]	SigP4[DScore:0.839]	.	.	.	.	.	ps2	ps2	.	.	.	.
PADG_06319	glutamate decarboxylase	TIGR01788[Glu-decarb-GAD: glutamate decarboxylase];PF00282.14|Pyridoxal_deC[Pyridoxal-dependent decarboxylase conserved domain]	.	.	.	EC:4.1.1.15[Glutamate decarboxylase.]	GO:0006536;GO:0004351;GO:0030170	ko04940[Type I diabetes mellitus];ko00430[Taurine and hypotaurine metabolism];ko00410[beta-Alanine metabolism];ko00650[Butanoate metabolism]	ps2	ps2	.	.	.	.
PADG_06316	hypothetical protein	.	.	.	.	.	.	.	ps2	ps2	.	.	.	.
PADG_05450	hypothetical protein	PF01078.16|Mg_chelatase[Magnesium chelatase, subunit ChlI];PF00493.18|MCM[MCM2/3/5 family];PF14551.1|MCM_N[MCM N-terminal domain]	.	.	.	.	GO:0005634;GO:0003677;GO:0005524;GO:0006270	ko04113[Meiosis - yeast];ko04111[Cell cycle - yeast];ko04110[Cell cycle]	ps2	ps2	.	.	.	.
PADG_04788	hypothetical protein	PF00271.26|Helicase_C[Helicase conserved C-terminal domain];PF04408.18|HA2[Helicase associated domain (HA2)];PF00270.24|DEAD[DEAD/DEAH box helicase];PF07717.11|OB_NTP_bind[Oligonucleotide/oligosaccharide-binding (OB)-fold]	.	.	.	EC:3.6.4.13[RNA helicase.]	GO:0005524;GO:0008026;GO:0003676	.	ps2	ps2	yes	.	.	.
PADG_04786	hypothetical protein	PF01663.17|Phosphodiest[Type I phosphodiesterase / nucleotide pyrophosphatase]	.	TMH:15	.	.	GO:0008152;GO:0016740	.	ps2	ps2	yes	.	.	.
PADG_04789	hypothetical protein	.	.	.	.	.	.	.	ps2	ps2	yes	.	.	.
PADG_04787	hypothetical protein	PF08312.7|cwf21[cwf21 domain]	.	.	.	.	GO:0006396;GO:0005634	.	ps2	ps2	yes	.	.	.
PADG_08315	hypothetical protein	.	.	.	.	.	.	.	ps2	pl	.	.	.	yes
PADG_06307	hypothetical protein	PF12861.2|zf-Apc11[Anaphase-promoting complex subunit 11 RING-H2 finger];PF00097.20|zf-C3HC4[Zinc finger, C3HC4 type (RING finger)];PF13923.1|zf-C3HC4_2[Zinc finger, C3HC4 type (RING finger)];PF12678.2|zf-rbx1[RING-H2 zinc finger];PF13639.1|zf-RING_2[Ring finger domain];PF14634.1|zf-RING_5[zinc-RING finger domain]	.	.	.	.	GO:0005515;GO:0008270	.	ps2	pl	.	.	.	yes
PADG_08316	hypothetical protein	PF07492.6|Trehalase_Ca-bi[Neutral trehalase Ca2+ binding domain];PF01204.13|Trehalase[Trehalase]	.	.	.	.	GO:0004555;GO:0005993;GO:0005509;GO:0005737	.	ps2	pl	.	.	.	yes
PADG_08314	hypothetical protein	PF01544.13|CorA[CorA-like Mg2+ transporter protein]	.	TMH:2	.	.	GO:0016020;GO:0055085;GO:0046873;GO:0030001	.	ps2	pl	.	.	.	yes
PADG_01363	hypothetical protein	PF00887.14|ACBP[Acyl CoA binding protein]	.	.	.	.	GO:0000062	.	ps2	.	yes	.	.	.
PADG_01886	adenosylhomocysteinase	PF00670.16|AdoHcyase_NAD[S-adenosyl-L-homocysteine hydrolase, NAD binding domain];PF02826.14|2-Hacid_dh_C[D-isomer specific 2-hydroxyacid dehydrogenase, NAD binding domain];PF05221.12|AdoHcyase[S-adenosyl-L-homocysteine hydrolase];TIGR00936[ahcY: adenosylhomocysteinase]	.	.	.	EC:3.3.1.1[Adenosylhomocysteinase.]	GO:0004013;GO:0006730;GO:0005488	.	ps2	.	.	.	.	yes
PADG_08328	5-methyltetrahydropteroyltriglutamate-homocysteine S-methyltransferase	PF01717.13|Meth_synt_2[Cobalamin-independent synthase, Catalytic domain];TIGR01371[met_syn_B12ind: 5-methyltetrahydropteroyltriglutamate--homocysteine S-methyltransferase];PF08267.7|Meth_synt_1[Cobalamin-independent synthase, N-terminal domain]	.	.	.	EC:2.1.1.14[5-methyltetrahydropteroyltriglutamate--homocysteine S-methyltransferase.]	GO:0008270;GO:0003871;GO:0009086	ko00450[Selenocompound metabolism]	ps2	.	.	.	.	.
PADG_07349	hypothetical protein	.	.	.	.	.	GO:0005840	.	ps2	.	.	PS3	.	.
PADG_01891	translation initiation factor RLI1	PF00005.22|ABC_tran[ABC transporter];PF00037.22|Fer4[4Fe-4S binding domain];PF04068.10|RLI[Possible Fer4-like domain in RNase L inhibitor, RLI]	.	.	.	.	GO:0003743;GO:0005524;GO:0016887	.	ps2	.	.	.	.	.
PADG_00193	hypothetical protein	PF03663.9|Glyco_hydro_76[Glycosyl hydrolase family 76]	.	TMH:1	.	.	GO:0008496;GO:0016052	.	ps2	.	yes	S1B-S1A-PS2-PS3-PS4	.	.
PADG_01325	hypothetical protein	.	.	.	.	.	GO:0008152;GO:0003824	.	ps2	.	yes	S1A	.	.
PADG_05272	hypothetical protein	PF05653.9|Mg_trans_NIPA[Magnesium transporter NIPA];PF00892.15|EamA[EamA-like transporter family]	.	TMH:8	.	.	.	.	ps2	.	yes	Pl	.	yes
PADG_01361	hypothetical protein	PF00121.13|TIM[Triosephosphate isomerase]	.	.	eca:ECA0867 tpiA; triosephosphate isomerase (EC:5.3.1.1); K01803 triosephosphate isomerase (TIM) [EC:5.3.1.1]	EC:5.3.1.1[Triose-phosphate isomerase.]	GO:0008152;GO:0004807	ko00562[Inositol phosphate metabolism];ko00051[Fructose and mannose metabolism];ko00710[Carbon fixation in photosynthetic organisms]	ps2	.	yes	.	.	.
PADG_00202	hypothetical protein	.	.	TMH:4	.	.	.	.	ps2	.	yes	.	.	.
PADG_07678	hypothetical protein	TIGR01642[U2AF_lg: U2 snRNP auxilliary factor, large subunit, splicing factor];PF14259.1|RRM_6[RNA recognition motif (a.k.a. RRM, RBD, or RNP domain)];PF13893.1|RRM_5[RNA recognition motif. (a.k.a. RRM, RBD, or RNP domain)];PF00076.17|RRM_1[RNA recognition motif. (a.k.a. RRM, RBD, or RNP domain)]	.	.	.	.	GO:0006397;GO:0005634;GO:0003723;GO:0000166	.	ps2	.	yes	.	.	.
PADG_12407	hypothetical protein	.	.	.	.	.	GO:0044260;GO:0016740;GO:0006139;GO:0003676	.	ps2	.	yes	.	.	.
PADG_04785	hypothetical protein	.	.	TMH:1	.	.	.	.	ps2	.	yes	.	.	.
PADG_03508	methionine-R-sulfoxide reductase	PF01641.13|SelR[SelR domain];TIGR00357[TIGR00357: methionine-R-sulfoxide reductase]	.	.	.	EC:1.8.4.-[ With a disulfide as acceptor.]	GO:0008060;GO:0032312;GO:0008113;GO:0008270;GO:0055114	.	ps2	.	yes	.	.	.
PADG_03509	hypothetical protein	PF01412.13|ArfGap[Putative GTPase activating protein for Arf]	.	.	.	.	GO:0008060;GO:0032312;GO:0008113;GO:0008270;GO:0055114	.	ps2	.	yes	.	.	.
PADG_03167	3-isopropylmalate dehydratase, large subunit	TIGR00171[leuD: 3-isopropylmalate dehydratase, small subunit];PF00330.15|Aconitase[Aconitase family (aconitate hydratase)];PF00694.14|Aconitase_C[Aconitase C-terminal domain];TIGR00170[leuC: 3-isopropylmalate dehydratase, large subunit]	.	.	.	EC:4.2.1.33[3-isopropylmalate dehydratase.]	GO:0009098;GO:0043169;GO:0003861;GO:0051539;GO:0005975;GO:0009316	.	ps2	.	yes	.	.	.
PADG_04534	hypothetical protein	PF03107.11|C1_2[C1 domain];PF02141.16|DENN[DENN (AEX-3) domain];PF03456.13|uDENN[uDENN domain];PF03455.14|dDENN[dDENN domain]	.	.	.	.	GO:0005515;GO:0008270;GO:0007242	.	ps2	.	yes	.	.	.
PADG_00195	hypothetical protein	.	.	.	.	.	.	.	ps2	.	yes	.	.	.
PADG_07677	hypothetical protein	PF07934.7|OGG_N[8-oxoguanine DNA glycosylase, N-terminal domain];PF00730.20|HhH-GPD[HhH-GPD superfamily base excision DNA repair protein]	.	.	xtr:100380072 ogg1; 8-oxoguanine DNA glycosylase; K03660 N-glycosylase/DNA lyase [EC:3.2.2.- 4.2.99.18]	EC:3.2.2.-[ Hydrolyzing N-glycosyl compounds.];EC:4.2.99.18[DNA-(apurinic or apyrimidinic site) lyase.]	GO:0003684;GO:0006284;GO:0006289;GO:0008534	.	ps2	.	yes	.	.	.
PADG_01362	hypothetical protein	PF00515.23|TPR_1[Tetratricopeptide repeat];PF13414.1|TPR_11[TPR repeat];PF04564.10|U-box[U-box domain];PF07719.12|TPR_2[Tetratricopeptide repeat]	.	.	.	.	GO:0000151;GO:0016567;GO:0005488;GO:0004842	ko04141[Protein processing in endoplasmic reticulum]	ps2	.	yes	.	.	.
PADG_11777	hypothetical protein	.	.	.	.	.	GO:0004672	.	ps2	.	yes	.	.	.
PADG_01326	hypothetical protein	PF01412.13|ArfGap[Putative GTPase activating protein for Arf]	.	.	.	.	.	.	ps2	.	yes	.	.	.
PADG_00203	hypothetical protein	PF06985.6|HET[Heterokaryon incompatibility protein (HET)]	.	.	.	.	.	.	ps2	.	yes	.	.	.
PADG_04784	hypothetical protein	.	.	.	.	.	.	.	ps2	.	yes	.	.	.
PADG_00194	hypothetical protein	PF01284.18|MARVEL[Membrane-associating domain]	.	TMH:4	.	.	.	.	ps2	.	yes	.	.	.
PADG_02175	hypothetical protein	PF08590.5|DUF1771[Domain of unknown function (DUF1771)];PF01713.16|Smr[Smr domain]	.	.	.	.	.	.	ps2	.	.	S1B	.	.
PADG_11738	hypothetical protein	.	.	.	.	.	.	.	ps2	.	.	S1B	.	.
PADG_11389	hypothetical protein	.	.	TMH:1	.	.	.	.	ps2	.	.	S1A	.	.
PADG_04269	hypothetical protein	PF01266.19|DAO[FAD dependent oxidoreductase]	.	.	.	.	GO:0016491	.	ps2	.	.	PS4-Pl	.	.
PADG_12472	hypothetical protein	.	.	.	.	.	.	.	ps2	.	.	PS2	.	.
PADG_12344	hypothetical protein	.	.	.	.	.	GO:0004674;GO:0005524;GO:0006468	.	ps2	.	.	PS2	.	.
PADG_01884	hypothetical protein	PF07690.11|MFS_1[Major Facilitator Superfamily]	.	TMH:12	.	.	GO:0046677;GO:0015904;GO:0055085;GO:0016021;GO:0015520	.	ps2	.	.	Pl	.	yes
PADG_04540	hypothetical protein	PF00170.16|bZIP_1[bZIP transcription factor];PF07716.10|bZIP_2[Basic region leucine zipper]	.	.	.	.	GO:0005634;GO:0006355;GO:0043565;GO:0003700;GO:0046983	.	ps2	.	.	Pl	.	yes
PADG_01885	hypothetical protein	.	.	.	.	.	.	.	ps2	.	.	Pl	.	yes
PADG_00855	hypothetical protein	PF00583.19|Acetyltransf_1[Acetyltransferase (GNAT) family]	.	.	.	.	GO:0008152;GO:0008080	.	ps2	.	.	Pl	.	.
PADG_06095	hypothetical protein	PF15630.1|CENP-S[Kinetochore component CENP-S];PF15511.1|CENP-T[Centromere kinetochore component CENP-T];PF00125.19|Histone[Core histone H2A/H2B/H3/H4]	.	.	.	.	GO:0005634;GO:0003677;GO:0006334;GO:0000786	.	ps2	.	.	.	.	yes
[truncated: 2,882 more rows]

## Sheet: Tab2_SNPcounts_VirulenceFactors
Tab 2. Numbers of synonymous and non-synonymous mutations for virulence-associated or yeast-phase specific genes in Paracoccidioides or other dimorphic fungi.
			Pbcaz					Pb113					Pbblo					Ms1					D03					Ms2					Pb1445					Pb377					Pb66					Pbber
Gene ID	Description	Length	ALL	NSY	SYN	RTH	NON	ALL	NSY	SYN	RTH	NON	ALL	NSY	SYN	RTH	NON	ALL	NSY	SYN	RTH	NON	ALL	NSY	SYN	RTH	NON	ALL	NSY	SYN	RTH	NON	ALL	NSY	SYN	RTH	NON	ALL	NSY	SYN	RTH	NON	ALL	NSY	SYN	RTH	NON	ALL	NSY
PADG_00097	L-ornithine 5-monooxygenase (SID1)	1566	2	0	2	0	0	2	0	2	0	0	2	0	2	0	0	1	0	1	0	0	2	1	1	0	0	1	0	1	0	0	1	0	1	0	0	1	0	1	0	0	2	1	1	0	0	1	0
PADG_00215	aromatic-L-amino acid decarboxylase (DDC)	1761	0	0	0	0	0	5	1	4	0	0	0	0	0	0	0	2	0	2	0	0	3	1	2	0	0	2	0	2	0	0	2	0	2	0	0	2	0	2	0	0	2	0	2	0	0	2	0
PADG_00225	Catalase B (CATB)	2670	2	0	2	0	0	6	2	4	0	0	2	0	2	0	0	3	0	3	0	0	3	0	3	0	0	3	0	3	0	0	3	0	3	0	0	3	0	3	0	0	3	0	3	0	0	3	0
PADG_00324	Catalase peroxixomal (CATP)	1515	2	0	2	0	0	5	0	5	0	0	6	0	6	0	0	7	1	6	0	0	8	1	7	0	0	8	1	7	0	0	8	1	7	0	0	7	1	6	0	0	8	1	7	0	0	8	1
PADG_00411	C6 transcription factor (CTF1β)	2893	1	0	1	0	0	12	6	6	0	0	1	0	1	0	0	11	5	6	0	0	12	5	7	0	0	12	5	7	0	0	12	5	7	0	0	12	5	7	0	0	11	5	6	0	0	12	5
PADG_01636	4-hydroxyphenylpyruvate dioxygenase (4-HPPD)	1460	2	1	1	0	0	1	1	0	0	0	3	2	1	0	0	1	1	0	0	0	1	1	0	0	0	1	1	0	0	0	1	1	0	0	0	1	1	0	0	0	1	1	0	0	0	1	1
PADG_02181	HAD-superfamily hydrolase (HAD32)	901	0	0	0	0	0	3	0	3	0	0	0	0	0	0	0	1	0	1	0	0	1	0	1	0	0	1	0	1	0	0	1	0	1	0	0	1	0	1	0	0	1	0	1	0	0	1	0
PADG_02399	Calcium binding protein (CBP1)*	1095	2	1	1	0	0	0	0	0	0	0	3	2	1	0	0	2	1	1	0	0	2	1	1	0	0	3	2	1	0	0	2	1	1	0	0	2	1	1	0	0	2	1	1	0	0	2	1
PADG_02408	HeatShock transcription factor (HSF1)	2645	3	2	1	0	0	2	1	1	0	0	5	3	2	0	0	5	3	2	0	0	5	3	2	0	0	5	3	2	0	0	5	3	2	0	0	4	2	2	0	0	4	2	2	0	0	5	3
PADG_02411	Glyceraldehyde-3-phosphate dehydrogenase (GAPDH)	1535	1	0	1	0	0	1	0	1	0	0	2	0	2	0	0	2	0	2	0	0	2	0	2	0	0	2	0	2	0	0	2	0	2	0	0	2	0	2	0	0	2	0	2	0	0	2	0
PADG_02460	Antigenic GPI protein (PGA1)*	878	0	0	0	0	0	0	0	0	0	0	30	28	2	0	0	30	28	2	0	0	2	2	0	0	0	30	28	2	0	0	30	28	2	0	0	30	28	2	0	0	2	2	0	0	0	30	28
PADG_02493	Ureidoglycolate hydrolase (UGH)	897	1	0	1	0	0	2	2	0	0	0	1	0	1	0	0	3	2	1	0	0	1	1	0	0	0	3	2	1	0	0	1	0	1	0	0	1	1	0	0	0	1	1	0	0	0	1	0
PADG_02842	Cu Zu superoxide dismutase (SOD3)*	749	1	1	0	0	0	0	0	0	0	0	1	1	0	0	0	9	6	3	0	0	11	8	3	0	0	12	9	3	0	0	13	10	3	0	0	12	9	3	0	0	12	9	3	0	0	13	10
PADG_03032	Ornithine decarboxylase (ODC)	1419	1	0	1	0	0	6	3	3	0	0	1	0	1	0	0	2	0	2	0	0	2	0	2	0	0	2	0	2	0	0	2	0	2	0	0	1	0	1	0	0	2	0	2	0	0	1	0
PADG_03169	alpha-1,3-glucan synthase (AGS1)	7696	1	1	0	0	0	3	1	2	0	0	1	1	0	0	0	7	3	4	0	0	7	3	4	0	0	8	3	5	0	0	7	3	4	0	0	7	3	4	0	0	7	3	4	0	0	7	3
PADG_03286	1,3-beta-glucanosyltransferase (GEL1)	1803	5	3	2	0	0	6	2	4	0	0	5	3	2	0	0	7	2	5	0	0	7	2	5	0	0	8	2	6	0	0	7	2	5	0	0	7	2	5	0	0	7	2	5	0	0	7	2
PADG_03747	Alternative oxidase (AOX)*	1242	2	1	1	0	0	1	1	0	0	0	2	1	1	0	0	2	1	1	0	0	2	1	1	0	0	2	1	1	0	0	2	1	1	0	0	2	1	1	0	0	2	1	1	0	0	2	1
PADG_03871	Urease	2880	0	0	0	0	0	5	1	4	0	0	2	1	1	0	0	2	1	1	0	0	2	1	1	0	0	2	1	1	0	0	2	1	1	0	0	2	1	1	0	0	2	1	1	0	0	2	1
PADG_03963	30 kDa Heat shock protein (HSP30)	729	0	0	0	0	0	0	0	0	0	0	0	0	0	0	0	0	0	0	0	0	0	0	0	0	0	0	0	0	0	0	0	0	0	0	0	0	0	0	0	0	1	0	1	0	0	0	0
PADG_04918	beta-1,3-glucanosyltransferase 3 (GEL3 - GlcNAc)	1937	0	0	0	0	0	2	2	0	0	0	0	0	0	0	0	0	0	0	0	0	0	0	0	0	0	0	0	0	0	0	0	0	0	0	0	0	0	0	0	0	0	0	0	0	0	0	0
PADG_05369	cell division control protein 42 (CDC42)	1294	0	0	0	0	0	0	0	0	0	0	0	0	0	0	0	0	0	0	0	0	0	0	0	0	0	0	0	0	0	0	0	0	0	0	0	0	0	0	0	0	0	0	0	0	0	0	0
PADG_05497	conserved GATA-binding protein*	1910	0	0	0	0	0	4	2	2	0	0	0	0	0	0	0	6	4	2	0	0	6	4	2	0	0	6	4	2	0	0	7	4	3	0	0	6	4	2	0	0	6	4	2	0	0	6	4
PADG_06243	cAMP-independent regulatory protein pac2 (RYP1)	1491	0	0	0	0	0	0	0	0	0	0	0	0	0	0	0	0	0	0	0	0	0	0	0	0	0	2	1	1	0	0	0	0	0	0	0	0	0	0	0	0	0	0	0	0	0	0	0
PADG_07010	Urease accessory protein (UREG)	1014	1	1	0	0	0	0	0	0	0	0	1	1	0	0	0	0	0	0	0	0	0	0	0	0	0	0	0	0	0	0	0	0	0	0	0	0	0	0	0	0	0	0	0	0	0	0	0
PADG_07418	Cu Zu superoxide dismutase (SOD1)	1069	1	1	0	0	0	1	1	0	0	0	3	1	2	0	0	3	1	2	0	0	3	1	2	0	0	3	1	2	0	0	3	1	2	0	0	3	1	2	0	0	3	1	2	0	0	3	1
PADG_07492	bZIP transcription factor (HAPX)	1488	1	1	0	0	0	4	2	2	0	0	2	2	0	0	0	6	4	2	0	0	6	4	2	0	0	6	4	2	0	0	6	4	2	0	0	5	3	2	0	0	6	4	2	0	0	6	4
PADG_07579	Dimorphism regulator histidine kinase (DRK1)	4054	5	2	3	0	0	6	0	6	0	0	5	0	5	0	0	4	0	4	0	0	4	0	4	0	0	4	0	4	0	0	5	1	4	0	0	4	0	4	0	0	5	0	5	0	0	5	1
PADG_07615	Glucan 1,3-beta-glucosidase (GP43)*	1329	1	0	1	0	0	3	1	2	0	0	1	0	1	0	0	4	3	1	0	0	5	3	2	0	0	5	3	2	0	0	4	3	1	0	0	4	3	1	0	0	4	3	1	0	0	4	3
PADG_07715	90 kDa Heat shock protein (HSP90)	2367	3	0	3	0	0	3	0	3	0	0	3	0	3	0	0	3	0	3	0	0	3	0	3	0	0	3	0	3	0	0	3	0	3	0	0	2	0	2	0	0	3	1	2	0	0	3	0
PADG_07749	NAD(P)H:quinone oxidoreductase - Flavodoxin (Y20)	1329	0	0	0	0	0	3	0	3	0	0	0	0	0	0	0	3	0	3	0	0	4	1	3	0	0	3	0	3	0	0	3	0	3	0	0	4	1	3	0	0	3	0	3	0	0	3	0
PADG_08037	Required for yeast phase growth 3 (RYP3)	1506	0	0	0	0	0	3	0	3	0	0	0	0	0	0	0	1	0	1	0	0	1	0	1	0	0	1	0	1	0	0	1	0	1	0	0	1	0	1	0	0	1	0	1	0	0	1	0
PADG_08118	70 kDa Heat shock protein (HSP70)	2151	0	0	0	0	0	3	0	3	0	0	0	0	0	0	0	5	0	5	0	0	5	0	5	0	0	6	0	6	0	0	5	0	5	0	0	5	0	5	0	0	5	0	5	0	0	5	0
PADG_08369	60 kDa Heat shock protein (HSP60)	1993	1	0	1	0	0	4	1	3	0	0	1	0	1	0	0	4	1	3	0	0	4	1	3	0	0	4	1	3	0	0	4	1	3	0	0	4	1	3	0	0	4	1	3	0	0	4	1
PADG_08402	Conserved hypothetical protein (P27)	660	1	0	1	0	0	0	0	0	0	0	1	0	1	0	0	0	0	0	0	0	0	0	0	0	0	0	0	0	0	0	0	0	0	0	0	0	0	0	0	0	1	0	1	0	0	0	0
PADG_11302	Required for yeast phase growth 2 (RYP2)	2056	2	0	2	0	0	1	0	1	0	0	2	0	2	0	0	0	0	0	0	0	0	0	0	0	0	0	0	0	0	0	0	0	0	0	0	0	0	0	0	0	0	0	0	0	0	0	0
PADG_11846	beta-1,3glucan synthase component (FKS1)	5854	4	1	3	0	0	7	1	6	0	0	4	1	3	0	0	6	1	5	0	0	6	1	5	0	0	6	1	5	0	0	6	1	5	0	0	7	1	6	0	0	7	1	6	0	0	6	1
PADG_12370	endo-1,3(4)-beta-glucanase*	3019	1	0	1	0	0	1	1	0	0	0	1	0	1	0	0	4	1	3	0	0	4	1	3	0	0	5	1	4	0	0	4	1	3	0	0	4	1	3	0	0	4	1	3	0	0	4	1
PADG_12525	Adhesin WI-1 (BAD1)	408	1	0	1	0	0	2	0	2	0	0	1	0	1	0	0	2	0	2	0	0	2	0	2	0	0	2	0	2	0	0	2	0	2	0	0	2	0	2	0	0	2	0	2	0	0	2	0
ALL: total; NSY: non-synonymous; SYN: synonymous; RTH: read through; NON: non-sense
* Genes under positive selection; dN/dS > 1
[truncated: 103 more columns]

## Sheet: Tab3_Unique_Genes
Tab 3. Unique genes in Paracoccidioides reference genomes according OrthoMCL orthologs cluster analysis
Unique ID	Strain	Locus ID	Name	MLC	Pfam	GO	SigP	TMH	EC_annot
uniq_88	Pb03 (PS2)	PABG_11830	hypothetical protein	tribe_1	.	GO:0046872	.	.	.
uniq_245	Pb03 (PS2)	PABG_12090	hypothetical protein	tribe_1	.	GO:0046872	.	.	.
uniq_263	Pb03 (PS2)	PABG_12154	hypothetical protein	tribe_1	.	.	.	.	.
uniq_296	Pb03 (PS2)	PABG_12646	hypothetical protein	tribe_1	.	.	.	.	.
uniq_338	Pb03 (PS2)	PABG_11155	hypothetical protein	tribe_1	.	GO:0008270;GO:0003676	.	.	.
uniq_343	Pb03 (PS2)	PABG_11180	hypothetical protein	tribe_1	.	GO:0008270;GO:0003676	.	.	.
uniq_164	Pb03 (PS2)	PABG_12662	hypothetical protein	tribe_1	PF00098.18|zf-CCHC[Zinc knuckle]	GO:0008270;GO:0003676	.	.	.
uniq_246	Pb03 (PS2)	PABG_12092	hypothetical protein	tribe_1	PF00098.18|zf-CCHC[Zinc knuckle]	GO:0008270;GO:0003676	.	.	.
uniq_270	Pb03 (PS2)	PABG_12254	hypothetical protein	tribe_10	.	GO:0005524;GO:0004672;GO:0006468	.	.	.
uniq_337	Pb03 (PS2)	PABG_00580	hypothetical protein	tribe_10	PF00069.20|Pkinase[Protein kinase domain]	GO:0005524;GO:0004672;GO:0006468	.	.	.
uniq_260	Pb03 (PS2)	PABG_12152	hypothetical protein	tribe_11	.	GO:0015074;GO:0003964;GO:0003677;GO:0003723;GO:0008270;GO:0006278	.	.	.
uniq_330	Pb03 (PS2)	PABG_00339	hypothetical protein	tribe_11	.	GO:0015074;GO:0003723;GO:0003677;GO:0008757;GO:0006364;GO:0003964;GO:0008270;GO:0006278	.	.	.
uniq_166	Pb03 (PS2)	PABG_12635	hypothetical protein	tribe_12	.	.	.	.	.
uniq_37	Pb03 (PS2)	PABG_01891	hypothetical protein	tribe_13	.	.	.	.	.
uniq_228	Pb03 (PS2)	PABG_11441	hypothetical protein	tribe_13	.	GO:0003676	.	.	.
uniq_320	Pb03 (PS2)	PABG_11023	hypothetical protein	tribe_14	.	GO:0003677;GO:0045449	.	.	.
uniq_147	Pb03 (PS2)	PABG_11949	hypothetical protein	tribe_16	PF00385.19|Chromo[Chromo (CHRromatin Organisation MOdifier) domain]	GO:0005634;GO:0006333;GO:0003682;GO:0000785	.	.	.
uniq_23	Pb03 (PS2)	PABG_03336	hypothetical protein	tribe_17	PF05160.8|DSS1_SEM1[DSS1/SEM1 family]	.	.	.	.
uniq_135	Pb03 (PS2)	PABG_07739	hypothetical protein	tribe_18	PF00125.19|Histone[Core histone H2A/H2B/H3/H4]	GO:0005634;GO:0003677;GO:0006334;GO:0000786	.	.	.
uniq_177	Pb03 (PS2)	PABG_06997	hypothetical protein	tribe_18	PF00125.19|Histone[Core histone H2A/H2B/H3/H4]	GO:0005634;GO:0003677;GO:0006334;GO:0000786	.	.	.
uniq_118	Pb03 (PS2)	PABG_12433	hypothetical protein	tribe_2	.	GO:0015074;GO:0003677	.	.	.
uniq_289	Pb03 (PS2)	PABG_04939	hypothetical protein	tribe_2	.	.	.	.	.
uniq_179	Pb03 (PS2)	PABG_12486	hypothetical protein	tribe_20	.	GO:0003676	.	.	.
uniq_32	Pb03 (PS2)	PABG_12557	hypothetical protein	tribe_21	.	.	.	.	.
uniq_47	Pb03 (PS2)	PABG_11480	hypothetical protein	tribe_21	.	.	.	.	.
uniq_73	Pb03 (PS2)	PABG_11588	hypothetical protein	tribe_21	.	.	.	.	.
uniq_100	Pb03 (PS2)	PABG_03997	hypothetical protein	tribe_25	PF07690.11|MFS_1[Major Facilitator Superfamily]	GO:0055085	.	TMH:8	.
uniq_181	Pb03 (PS2)	PABG_12488	hypothetical protein	tribe_26	.	GO:0005622;GO:0008270;GO:0003676	.	.	.
uniq_309	Pb03 (PS2)	PABG_12327	hypothetical protein	tribe_26	.	GO:0005622;GO:0008270;GO:0003676	.	.	.
uniq_252	Pb03 (PS2)	PABG_05216	hypothetical protein	tribe_27	.	.	.	.	.
uniq_359	Pb03 (PS2)	PABG_11251	hypothetical protein	tribe_28	.	.	.	.	.
uniq_103	Pb03 (PS2)	PABG_04001	hypothetical protein	tribe_29	.	.	.	.	.
uniq_316	Pb03 (PS2)	PABG_12333	hypothetical protein	tribe_29	.	GO:0005622;GO:0008270	SigP4[DScore:0.551]	.	.
uniq_310	Pb03 (PS2)	PABG_12328	hypothetical protein	tribe_3	.	GO:0004674;GO:0005524;GO:0006468	.	.	.
uniq_78	Pb03 (PS2)	PABG_11783	hypothetical protein	tribe_30	.	.	.	.	.
uniq_294	Pb03 (PS2)	PABG_07622	hypothetical protein	tribe_30	.	.	.	.	.
uniq_105	Pb03 (PS2)	PABG_12661	hypothetical protein	tribe_31	.	GO:0003676	.	.	.
uniq_87	Pb03 (PS2)	PABG_11829	hypothetical protein	tribe_4	.	.	.	.	.
uniq_247	Pb03 (PS2)	PABG_12093	hypothetical protein	tribe_4	PF00385.19|Chromo[Chromo (CHRromatin Organisation MOdifier) domain]	GO:0015074;GO:0005634;GO:0003677;GO:0006333;GO:0003682;GO:0000785	.	.	.
uniq_315	Pb03 (PS2)	PABG_12332	hypothetical protein	tribe_42	.	.	.	.	.
uniq_125	Pb03 (PS2)	PABG_12588	hypothetical protein	tribe_43	.	GO:0003676	.	.	.
uniq_349	Pb03 (PS2)	PABG_00860	hypothetical protein	tribe_44	.	.	.	.	.
uniq_65	Pb03 (PS2)	PABG_02498	hypothetical protein	tribe_45	.	.	.	.	.
uniq_96	Pb03 (PS2)	PABG_03991	hypothetical protein	tribe_47	.	.	.	.	.
uniq_137	Pb03 (PS2)	PABG_11894	hypothetical protein	tribe_48	.	.	.	.	.
uniq_229	Pb03 (PS2)	PABG_11444	hypothetical protein	tribe_49	.	GO:0003676	.	.	.
uniq_29	Pb03 (PS2)	PABG_11766	hypothetical protein	tribe_5	.	GO:0004713;GO:0005524;GO:0006468	.	.	.
uniq_130	Pb03 (PS2)	PABG_07425	hypothetical protein	tribe_5	.	.	.	.	.
uniq_221	Pb03 (PS2)	PABG_11414	hypothetical protein	tribe_5	.	GO:0004713;GO:0005524;GO:0006468	.	.	.
uniq_180	Pb03 (PS2)	PABG_12487	hypothetical protein	tribe_50	.	.	.	.	.
uniq_148	Pb03 (PS2)	PABG_04460	serine/threonine protein kinase	tribe_51	PF00069.20|Pkinase[Protein kinase domain];PF07714.12|Pkinase_Tyr[Protein tyrosine kinase]	GO:0005524;GO:0004672;GO:0006468	.	.	.
uniq_98	Pb03 (PS2)	PABG_03994	hypothetical protein	tribe_53	.	GO:0005524;GO:0017111	.	.	.
uniq_7	Pb03 (PS2)	PABG_11648	hypothetical protein	tribe_61	.	.	.	.	.
uniq_255	Pb03 (PS2)	PABG_12138	hypothetical protein	tribe_64	.	GO:0003824	.	.	.
uniq_5	Pb03 (PS2)	PABG_11640	hypothetical protein	tribe_67	.	.	.	.	.
uniq_145	Pb03 (PS2)	PABG_04387	hypothetical protein	tribe_68	PF00155.16|Aminotran_1_2[Aminotransferase class I and II];PF01053.15|Cys_Met_Meta_PP[Cys/Met metabolism PLP-dependent enzyme]	GO:0004123;GO:0006520;GO:0030170	.	.	.
uniq_226	Pb03 (PS2)	PABG_01831	hypothetical protein	tribe_69	.	.	.	.	.
uniq_194	Pb03 (PS2)	PABG_12527	hypothetical protein	tribe_7	.	GO:0005488	.	.	.
uniq_195	Pb03 (PS2)	PABG_12530	hypothetical protein	tribe_7	.	GO:0015074;GO:0003677;GO:0008270	.	.	.
uniq_175	Pb03 (PS2)	PABG_12475	hypothetical protein	tribe_70	.	.	.	.	.
uniq_131	Pb03 (PS2)	PABG_12612	hypothetical protein	tribe_71	.	.	.	.	.
uniq_266	Pb03 (PS2)	PABG_12663	hypothetical protein	tribe_8	.	.	.	.	.
uniq_60	Pb03 (PS2)	PABG_02468	hypothetical protein	tribe_9	PF11917.3|DUF3435[Protein of unknown function (DUF3435)]	GO:0005622;GO:0008270	.	TMH:1	.
uniq_121	Pb03 (PS2)	PABG_12451	hypothetical protein		PF14510.1|ABC_trans_N[ABC-transporter extracellular N-terminal]	GO:0006810;GO:0005524;GO:0016021;GO:0042626	.	.	.
uniq_216	Pb03 (PS2)	PABG_11396	hypothetical protein		PF13422.1|DUF4110[Domain of unknown function (DUF4110)]	.	.	.	.
uniq_327	Pb03 (PS2)	PABG_11078	hypothetical protein		PF13418.1|Kelch_4[Galactose oxidase, central domain]	.	.	.	.
uniq_89	Pb03 (PS2)	PABG_03823	hypothetical protein		PF13374.1|TPR_10[Tetratricopeptide repeat]	GO:0044238;GO:0003824;GO:0005488	.	.	.
uniq_6	Pb03 (PS2)	PABG_11643	hypothetical protein		PF12936.2|Kri1_C[KRI1-like family C-terminal]	.	.	.	.
uniq_358	Pb03 (PS2)	PABG_11250	hypothetical protein		PF12619.3|MCM2_N[Mini-chromosome maintenance protein 2]	GO:0005634;GO:0003677;GO:0005524;GO:0006270	.	.	.
uniq_49	Pb03 (PS2)	PABG_02141	hypothetical protein		PF09072.5|TMA7[Translation machinery associated TMA7]	.	.	.	.
uniq_215	Pb03 (PS2)	PABG_01651	hypothetical protein		PF08636.5|Pkr1[ER protein Pkr1]	.	.	TMH:2	.
uniq_353	Pb03 (PS2)	PABG_11231	hypothetical protein		PF07217.6|Het-C[Heterokaryon incompatibility protein Het-C]	.	SigP4[DScore:0.921]	TMH:1	.
uniq_304	Pb03 (PS2)	PABG_12299	hypothetical protein		PF05327.6|RRN3[RNA polymerase I specific transcription initiation factor RRN3]	.	.	.	.
uniq_138	Pb03 (PS2)	PABG_04183	hypothetical protein		PF04419.9|4F5[4F5 protein family]	.	.	.	.
uniq_126	Pb03 (PS2)	PABG_07365	hypothetical protein		PF04389.12|Peptidase_M28[Peptidase family M28];PF04253.10|TFR_dimer[Transferrin receptor-like dimerisation domain]	GO:0004180;GO:0006508	SigP4[DScore:0.746]	.	.
uniq_172	Pb03 (PS2)	PABG_12584	hypothetical protein		PF03836.10|RasGAP_C[RasGAP C-terminus]	GO:0005622;GO:0005099;GO:0051056	.	.	scm:SCHCODRAFT_85159 gap1; RasGAP protein; K05767 IQ motif containing GTPase activating protein
uniq_272	Pb03 (PS2)	PABG_12259	hypothetical protein		PF03810.14|IBN_N[Importin-beta N-terminal domain]	GO:0006886;GO:0008565;GO:0005488	.	.	.
uniq_140	Pb03 (PS2)	PABG_04225	plasma membrane proteolipid 3		PF01679.12|Pmp3[Proteolipid membrane potential modulator]	GO:0016021;GO:0005886	.	TMH:1	.
uniq_176	Pb03 (PS2)	PABG_12476	hypothetical protein		PF01498.13|HTH_Tnp_Tc3_2[Transposase];PF14420.1|Clr5[Clr5 domain]	GO:0015074;GO:0003677	.	.	.
uniq_144	Pb03 (PS2)	PABG_11935	hypothetical protein		PF01266.19|DAO[FAD dependent oxidoreductase]	GO:0016491	.	.	.
uniq_77	Pb03 (PS2)	PABG_12622	hypothetical protein		PF01105.19|EMP24_GP25L[emp24/gp25L/p24 family/GOLD]	GO:0006810;GO:0004872;GO:0016021	.	.	ddi:DDB_G0278969 empC; hypothetical protein
uniq_104	Pb03 (PS2)	PABG_11878	hypothetical protein		PF00815.15|Histidinol_dh[Histidinol dehydrogenase]	.	.	.	sen:SACE_3119 hisD2; histidinol dehydrogenase (EC:1.1.1.23); K15509 sulfopropanediol 3-dehydrogenase [EC:1.1.1.308]
uniq_220	Pb03 (PS2)	PABG_01751	hypothetical protein		PF00393.14|6PGD[6-phosphogluconate dehydrogenase, C-terminal domain]	GO:0050661;GO:0006098;GO:0004616;GO:0055114	.	.	.
uniq_224	Pb03 (PS2)	PABG_11429	hypothetical protein		PF00385.19|Chromo[Chromo (CHRromatin Organisation MOdifier) domain]	GO:0009987;GO:0003676	.	.	.
uniq_307	Pb03 (PS2)	PABG_12311	NADH-ubiquinone oxidoreductase 49 kDa subunit, mitochondrial		PF00346.14|Complex1_49kDa[Respiratory-chain NADH dehydrogenase, 49 Kd subunit]	GO:0048038;GO:0051287;GO:0008137;GO:0055114	.	.	.
uniq_356	Pb03 (PS2)	PABG_11245	NADPH-cytochrome P450 reductase		PF00258.20|Flavodoxin_1[Flavodoxin]	GO:0005506;GO:0010181;GO:0055114;GO:0016491	.	TMH:1	.
uniq_254	Pb03 (PS2)	PABG_12121	hypothetical protein		PF00202.16|Aminotran_3[Aminotransferase class-III]	GO:0006525;GO:0008483;GO:0030170	.	.	.
uniq_286	Pb03 (PS2)	PABG_12017	hypothetical protein		PF00172.13|Zn_clus[Fungal Zn(2)-Cys(6) binuclear cluster domain]	GO:0005634;GO:0006355;GO:0008270;GO:0003700	.	.	.
uniq_102	Pb03 (PS2)	PABG_11866	hypothetical protein		PF00097.20|zf-C3HC4[Zinc finger, C3HC4 type (RING finger)];PF13920.1|zf-C3HC4_3[Zinc finger, C3HC4 type (RING finger)];PF14634.1|zf-RING_5[zinc-RING finger domain]	GO:0005515;GO:0008270	.	.	.
uniq_62	Pb03 (PS2)	PABG_02470	serine/threonine protein kinase		PF00069.20|Pkinase[Protein kinase domain];PF07714.12|Pkinase_Tyr[Protein tyrosine kinase]	GO:0005524;GO:0004672;GO:0006468	.	.	.
uniq_318	Pb03 (PS2)	PABG_00014	hypothetical protein		PF00069.20|Pkinase[Protein kinase domain];PF06293.9|Kdo[Lipopolysaccharide kinase (Kdo/WaaP) family]	GO:0005524;GO:0004672;GO:0006468	.	.	.
uniq_81	Pb03 (PS2)	PABG_11791	hypothetical protein		PF00022.14|Actin[Actin]	GO:0005515	.	.	.
uniq_163	Pb03 (PS2)	PABG_06802	hypothetical protein		PF00005.22|ABC_tran[ABC transporter]	GO:0055085;GO:0005524;GO:0016021;GO:0042626	.	.	.
uniq_209	Pb03 (PS2)	PABG_11364	ATP-dependent RNA helicase eIF4A		.	GO:0003743;GO:0003723;GO:0005524;GO:0006412;GO:0005737;GO:0008026	.	.	.
uniq_1	Pb03 (PS2)	PABG_02782	hypothetical protein		.	.	.	.	.
uniq_2	Pb03 (PS2)	PABG_11609	hypothetical protein		.	GO:0005840;GO:0006412;GO:0003735	.	.	.
uniq_3	Pb03 (PS2)	PABG_02820	hypothetical protein		.	.	.	.	.
uniq_4	Pb03 (PS2)	PABG_11633	hypothetical protein		.	.	.	.	.
uniq_8	Pb03 (PS2)	PABG_11656	hypothetical protein		.	.	.	.	.
uniq_9	Pb03 (PS2)	PABG_11666	hypothetical protein		.	.	.	.	.
uniq_10	Pb03 (PS2)	PABG_11678	hypothetical protein		.	.	.	.	.
uniq_11	Pb03 (PS2)	PABG_11689	hypothetical protein		.	.	.	.	.
uniq_12	Pb03 (PS2)	PABG_11693	hypothetical protein		.	GO:0055085	.	.	.
uniq_13	Pb03 (PS2)	PABG_11699	hypothetical protein		.	GO:0043169;GO:0004553;GO:0005975	.	.	.
uniq_14	Pb03 (PS2)	PABG_11700	hypothetical protein		.	GO:0043169;GO:0004553;GO:0005975	.	.	sbh:SBI_00935 bga4; beta-mannosidase; K15855 exo-1,4-beta-D-glucosaminidase [EC:3.2.1.165]
uniq_15	Pb03 (PS2)	PABG_11703	hypothetical protein		.	.	.	.	.
uniq_16	Pb03 (PS2)	PABG_11707	hypothetical protein		.	.	.	.	.
uniq_17	Pb03 (PS2)	PABG_11708	hypothetical protein		.	.	.	.	.
uniq_18	Pb03 (PS2)	PABG_11715	hypothetical protein		.	.	.	.	.
uniq_19	Pb03 (PS2)	PABG_11721	hypothetical protein		.	.	.	.	.
uniq_20	Pb03 (PS2)	PABG_11726	hypothetical protein		.	.	.	.	.
uniq_21	Pb03 (PS2)	PABG_03307	hypothetical protein		.	.	.	.	.
uniq_22	Pb03 (PS2)	PABG_11731	hypothetical protein		.	.	SigP4[DScore:0.694]	.	.
uniq_24	Pb03 (PS2)	PABG_03437	hypothetical protein		.	.	.	.	.
uniq_25	Pb03 (PS2)	PABG_03452	hypothetical protein		.	.	.	.	.
uniq_26	Pb03 (PS2)	PABG_11755	hypothetical protein		.	.	.	.	.
uniq_27	Pb03 (PS2)	PABG_03517	hypothetical protein		.	.	.	.	.
uniq_28	Pb03 (PS2)	PABG_11762	hypothetical protein		.	.	.	.	.
uniq_30	Pb03 (PS2)	PABG_03552	hypothetical protein		.	.	.	.	.
uniq_31	Pb03 (PS2)	PABG_12555	hypothetical protein		.	.	.	.	.
uniq_33	Pb03 (PS2)	PABG_12563	hypothetical protein		.	.	.	.	.
uniq_34	Pb03 (PS2)	PABG_07327	hypothetical protein		.	.	.	.	.
uniq_35	Pb03 (PS2)	PABG_07334	hypothetical protein		.	.	.	.	.
uniq_36	Pb03 (PS2)	PABG_12571	hypothetical protein		.	.	.	.	.
uniq_38	Pb03 (PS2)	PABG_11448	hypothetical protein		.	.	.	.	.
uniq_39	Pb03 (PS2)	PABG_01917	hypothetical protein		.	.	.	.	.
uniq_40	Pb03 (PS2)	PABG_11455	hypothetical protein		.	GO:0030246;GO:0003824;GO:0016052	.	.	.
uniq_41	Pb03 (PS2)	PABG_11459	hypothetical protein		.	.	.	.	.
uniq_42	Pb03 (PS2)	PABG_11464	hypothetical protein		.	GO:0009055;GO:0020037;GO:0055114;GO:0016712	.	.	.
uniq_43	Pb03 (PS2)	PABG_02032	hypothetical protein		.	GO:0055085	.	TMH:2	.
uniq_44	Pb03 (PS2)	PABG_11471	hypothetical protein		.	.	.	.	.
uniq_45	Pb03 (PS2)	PABG_11472	hypothetical protein		.	.	.	.	.
uniq_46	Pb03 (PS2)	PABG_02050	hypothetical protein		.	.	.	.	.
uniq_48	Pb03 (PS2)	PABG_11482	hypothetical protein		.	GO:0009055;GO:0020037;GO:0004497	.	.	.
uniq_50	Pb03 (PS2)	PABG_02143	hypothetical protein		.	.	.	.	.
uniq_51	Pb03 (PS2)	PABG_11487	hypothetical protein		.	GO:0055085;GO:0005524;GO:0016021;GO:0042626	.	TMH:4	.
uniq_52	Pb03 (PS2)	PABG_11490	hypothetical protein		.	GO:0004174;GO:0055114	.	.	.
uniq_53	Pb03 (PS2)	PABG_11511	hypothetical protein		.	.	.	.	.
uniq_54	Pb03 (PS2)	PABG_02363	hypothetical protein		.	.	.	.	.
uniq_55	Pb03 (PS2)	PABG_11522	hypothetical protein		.	.	.	.	.
uniq_56	Pb03 (PS2)	PABG_11533	hypothetical protein		.	.	.	.	.
uniq_57	Pb03 (PS2)	PABG_02420	hypothetical protein		.	.	.	.	.
uniq_58	Pb03 (PS2)	PABG_11538	hypothetical protein		.	.	.	.	.
uniq_59	Pb03 (PS2)	PABG_11541	hypothetical protein		.	.	.	.	.
uniq_61	Pb03 (PS2)	PABG_02469	hypothetical protein		.	.	.	.	.
uniq_63	Pb03 (PS2)	PABG_02471	hypothetical protein		.	.	.	.	.
uniq_64	Pb03 (PS2)	PABG_11543	hypothetical protein		.	.	.	.	.
uniq_66	Pb03 (PS2)	PABG_02515	hypothetical protein		.	.	.	.	.
uniq_67	Pb03 (PS2)	PABG_02535	hypothetical protein		.	.	.	TMH:1	.
uniq_68	Pb03 (PS2)	PABG_11563	hypothetical protein		.	.	.	.	.
uniq_69	Pb03 (PS2)	PABG_11568	hypothetical protein		.	.	.	.	.
uniq_70	Pb03 (PS2)	PABG_11575	hypothetical protein		.	GO:0005622;GO:0008270	.	.	.
uniq_71	Pb03 (PS2)	PABG_11581	hypothetical protein		.	GO:0050660;GO:0016491	.	TMH:2	.
uniq_72	Pb03 (PS2)	PABG_11583	hypothetical protein		.	.	.	.	.
uniq_74	Pb03 (PS2)	PABG_11595	hypothetical protein		.	.	.	.	.
uniq_75	Pb03 (PS2)	PABG_12614	hypothetical protein		.	GO:0006529;GO:0004066	.	.	.
uniq_76	Pb03 (PS2)	PABG_12617	hypothetical protein		.	.	.	.	.
uniq_79	Pb03 (PS2)	PABG_03626	hypothetical protein		.	.	.	.	.
uniq_80	Pb03 (PS2)	PABG_11789	hypothetical protein		.	.	.	.	.
uniq_82	Pb03 (PS2)	PABG_11802	hypothetical protein		.	.	.	.	.
uniq_83	Pb03 (PS2)	PABG_11808	hypothetical protein		.	GO:0005634;GO:0030528;GO:0045449	.	.	.
uniq_84	Pb03 (PS2)	PABG_03721	hypothetical protein		.	.	.	.	.
uniq_85	Pb03 (PS2)	PABG_03769	hypothetical protein		.	.	.	.	.
uniq_86	Pb03 (PS2)	PABG_11824	hypothetical protein		.	.	.	.	.
uniq_90	Pb03 (PS2)	PABG_11836	hypothetical protein		.	.	.	.	.
uniq_91	Pb03 (PS2)	PABG_11844	hypothetical protein		.	.	.	.	.
uniq_92	Pb03 (PS2)	PABG_11846	hypothetical protein		.	.	.	.	.
uniq_93	Pb03 (PS2)	PABG_03890	hypothetical protein		.	.	.	.	.
uniq_94	Pb03 (PS2)	PABG_03904	hypothetical protein		.	.	.	.	.
uniq_95	Pb03 (PS2)	PABG_11865	hypothetical protein		.	.	.	.	.
uniq_97	Pb03 (PS2)	PABG_03992	hypothetical protein		.	.	.	.	.
uniq_99	Pb03 (PS2)	PABG_03995	hypothetical protein		.	GO:0009055;GO:0020037;GO:0004497	.	TMH:1	.
uniq_101	Pb03 (PS2)	PABG_04000	hypothetical protein		.	GO:0005515;GO:0008270	.	.	.
uniq_106	Pb03 (PS2)	PABG_12166	hypothetical protein		.	GO:0006281;GO:0005524;GO:0003910;GO:0006260;GO:0006310	.	.	.
uniq_107	Pb03 (PS2)	PABG_05491	hypothetical protein		.	.	.	.	.
uniq_108	Pb03 (PS2)	PABG_05502	hypothetical protein		.	GO:0016787	.	.	.
uniq_109	Pb03 (PS2)	PABG_05504	hypothetical protein		.	GO:0005634;GO:0030528;GO:0045449	.	.	.
uniq_110	Pb03 (PS2)	PABG_05539	hypothetical protein		.	.	.	.	.
uniq_111	Pb03 (PS2)	PABG_05540	hypothetical protein		.	.	.	.	.
uniq_112	Pb03 (PS2)	PABG_05541	hypothetical protein		.	.	.	.	.
uniq_113	Pb03 (PS2)	PABG_05653	hypothetical protein		.	.	.	.	.
uniq_114	Pb03 (PS2)	PABG_12201	hypothetical protein		.	.	.	.	.
uniq_115	Pb03 (PS2)	PABG_05766	hypothetical protein		.	.	.	.	.
uniq_116	Pb03 (PS2)	PABG_05800	hypothetical protein		.	.	.	.	.
uniq_117	Pb03 (PS2)	PABG_12432	hypothetical protein		.	.	.	.	.
uniq_119	Pb03 (PS2)	PABG_12435	hypothetical protein		.	.	.	.	.
uniq_120	Pb03 (PS2)	PABG_12436	hypothetical protein		.	.	.	.	.
uniq_122	Pb03 (PS2)	PABG_12455	hypothetical protein		.	.	.	.	.
uniq_123	Pb03 (PS2)	PABG_06948	hypothetical protein		.	.	.	.	.
uniq_124	Pb03 (PS2)	PABG_12461	hypothetical protein		.	GO:0004497;GO:0005488;GO:0055114	.	.	.
uniq_127	Pb03 (PS2)	PABG_12589	hypothetical protein		.	.	.	.	.
uniq_128	Pb03 (PS2)	PABG_07366	hypothetical protein		.	GO:0004523;GO:0003676	.	.	.
uniq_129	Pb03 (PS2)	PABG_07367	hypothetical protein		.	.	.	.	.
uniq_132	Pb03 (PS2)	PABG_12542	hypothetical protein		.	.	.	.	.
uniq_133	Pb03 (PS2)	PABG_12545	hypothetical protein		.	GO:0055085	.	.	hme:HFX_2135 csg4; cell surface glycoprotein related protein
uniq_134	Pb03 (PS2)	PABG_12546	hypothetical protein		.	.	.	.	.
uniq_136	Pb03 (PS2)	PABG_11893	hypothetical protein		.	.	.	.	.
uniq_139	Pb03 (PS2)	PABG_11907	hypothetical protein		.	.	.	.	.
uniq_141	Pb03 (PS2)	PABG_11920	hypothetical protein		.	.	.	.	.
uniq_142	Pb03 (PS2)	PABG_11921	hypothetical protein		.	.	.	.	.
uniq_143	Pb03 (PS2)	PABG_11932	hypothetical protein		.	GO:0003677;GO:0008168;GO:0006306	.	.	.
uniq_146	Pb03 (PS2)	PABG_11948	hypothetical protein		.	GO:0005634;GO:0006333;GO:0003682;GO:0000785	.	.	.
uniq_149	Pb03 (PS2)	PABG_04461	hypothetical protein		.	.	.	.	.
uniq_150	Pb03 (PS2)	PABG_04482	hypothetical protein		.	.	.	.	.
uniq_151	Pb03 (PS2)	PABG_11954	hypothetical protein		.	GO:0055085	.	.	.
uniq_152	Pb03 (PS2)	PABG_04510	hypothetical protein		.	.	.	.	.
uniq_153	Pb03 (PS2)	PABG_11960	hypothetical protein		.	GO:0000166;GO:0003676	.	.	.
uniq_154	Pb03 (PS2)	PABG_11965	hypothetical protein		.	.	.	.	.
uniq_155	Pb03 (PS2)	PABG_11983	hypothetical protein		.	.	.	.	.
uniq_156	Pb03 (PS2)	PABG_12382	hypothetical protein		.	.	.	.	.
uniq_157	Pb03 (PS2)	PABG_06629	hypothetical protein		.	.	.	.	.
uniq_158	Pb03 (PS2)	PABG_12388	hypothetical protein		.	.	.	.	.
uniq_159	Pb03 (PS2)	PABG_12398	hypothetical protein		.	.	.	.	.
uniq_160	Pb03 (PS2)	PABG_06682	hypothetical protein		.	.	.	.	.
uniq_161	Pb03 (PS2)	PABG_12407	hypothetical protein		.	.	.	.	.
uniq_162	Pb03 (PS2)	PABG_12410	hypothetical protein		.	.	.	.	.
uniq_165	Pb03 (PS2)	PABG_12634	hypothetical protein		.	.	.	.	.
uniq_167	Pb03 (PS2)	PABG_12573	hypothetical protein		.	GO:0008270;GO:0055114;GO:0016491	.	.	.
uniq_168	Pb03 (PS2)	PABG_12574	hypothetical protein		.	GO:0006412;GO:0003735;GO:0015935	.	.	.
uniq_169	Pb03 (PS2)	PABG_12577	hypothetical protein		.	.	.	.	.
uniq_170	Pb03 (PS2)	PABG_07455	hypothetical protein		.	.	.	.	.
uniq_171	Pb03 (PS2)	PABG_07458	hypothetical protein		.	.	.	.	.
uniq_173	Pb03 (PS2)	PABG_07520	hypothetical protein		.	.	.	.	.
uniq_174	Pb03 (PS2)	PABG_12469	hypothetical protein		.	.	SigP4[DScore:0.663]	.	.
uniq_178	Pb03 (PS2)	PABG_12485	hypothetical protein		.	.	.	.	.
uniq_182	Pb03 (PS2)	PABG_12490	hypothetical protein		.	.	.	.	.
uniq_183	Pb03 (PS2)	PABG_12499	hypothetical protein		.	.	.	.	.
uniq_184	Pb03 (PS2)	PABG_12501	hypothetical protein		.	GO:0005488	.	.	.
uniq_185	Pb03 (PS2)	PABG_07071	hypothetical protein		.	.	.	.	.
uniq_186	Pb03 (PS2)	PABG_07075	hypothetical protein		.	.	.	.	.
uniq_187	Pb03 (PS2)	PABG_07085	hypothetical protein		.	.	.	.	.
uniq_188	Pb03 (PS2)	PABG_12510	hypothetical protein		.	GO:0003677;GO:0005634;GO:0006350;GO:0008270	.	.	.
uniq_189	Pb03 (PS2)	PABG_12512	hypothetical protein		.	.	.	.	.
uniq_190	Pb03 (PS2)	PABG_07102	hypothetical protein		.	.	.	.	.
uniq_191	Pb03 (PS2)	PABG_12521	hypothetical protein		.	GO:0015074;GO:0006397;GO:0005634;GO:0003677;GO:0006333;GO:0000785;GO:0000166;GO:0003682;GO:0008270	.	.	.
uniq_192	Pb03 (PS2)	PABG_12523	hypothetical protein		.	.	.	.	.
uniq_193	Pb03 (PS2)	PABG_12524	hypothetical protein		.	GO:0005488	.	.	.
uniq_196	Pb03 (PS2)	PABG_11279	hypothetical protein		.	.	.	.	.
uniq_197	Pb03 (PS2)	PABG_01111	hypothetical protein		.	.	.	.	.
uniq_198	Pb03 (PS2)	PABG_01149	hypothetical protein		.	.	.	TMH:2	.
uniq_199	Pb03 (PS2)	PABG_11297	hypothetical protein		.	.	.	.	.
uniq_200	Pb03 (PS2)	PABG_01241	hypothetical protein		.	.	.	.	.
uniq_201	Pb03 (PS2)	PABG_11312	hypothetical protein		.	.	.	.	.
uniq_202	Pb03 (PS2)	PABG_11320	hypothetical protein		.	GO:0006464;GO:0016881;GO:0005622;GO:0019941	.	.	.
uniq_203	Pb03 (PS2)	PABG_01289	hypothetical protein		.	.	.	.	.
uniq_204	Pb03 (PS2)	PABG_11332	hypothetical protein		.	.	.	.	.
uniq_205	Pb03 (PS2)	PABG_11333	hypothetical protein		.	.	.	.	.
uniq_206	Pb03 (PS2)	PABG_11334	hypothetical protein		.	.	.	.	.
uniq_207	Pb03 (PS2)	PABG_01445	hypothetical protein		.	.	.	.	.
uniq_208	Pb03 (PS2)	PABG_11358	hypothetical protein		.	.	.	.	.
uniq_210	Pb03 (PS2)	PABG_11375	hypothetical protein		.	.	.	.	.
uniq_211	Pb03 (PS2)	PABG_01578	hypothetical protein		.	.	.	.	.
uniq_212	Pb03 (PS2)	PABG_01621	hypothetical protein		.	.	.	.	.
uniq_213	Pb03 (PS2)	PABG_11389	hypothetical protein		.	.	.	.	.
uniq_214	Pb03 (PS2)	PABG_11391	hypothetical protein		.	.	.	.	.
uniq_217	Pb03 (PS2)	PABG_01685	hypothetical protein		.	.	.	.	.
uniq_218	Pb03 (PS2)	PABG_11402	hypothetical protein		.	.	.	.	.
uniq_219	Pb03 (PS2)	PABG_11407	hypothetical protein		.	.	.	.	.
uniq_222	Pb03 (PS2)	PABG_11418	hypothetical protein		.	.	.	.	.
uniq_223	Pb03 (PS2)	PABG_01786	hypothetical protein		.	.	.	.	.
uniq_225	Pb03 (PS2)	PABG_01807	hypothetical protein		.	.	.	.	.
uniq_227	Pb03 (PS2)	PABG_11439	hypothetical protein		.	.	.	.	.
uniq_230	Pb03 (PS2)	PABG_12336	hypothetical protein		.	.	.	TMH:1	.
uniq_231	Pb03 (PS2)	PABG_06424	hypothetical protein		.	.	.	.	.
uniq_232	Pb03 (PS2)	PABG_12345	hypothetical protein		.	.	.	.	.
uniq_233	Pb03 (PS2)	PABG_06457	hypothetical protein		.	.	.	.	.
uniq_234	Pb03 (PS2)	PABG_12346	hypothetical protein		.	.	.	.	.
uniq_235	Pb03 (PS2)	PABG_12359	hypothetical protein		.	.	.	.	.
uniq_236	Pb03 (PS2)	PABG_06523	hypothetical protein		.	.	.	.	.
uniq_237	Pb03 (PS2)	PABG_06533	hypothetical protein		.	.	.	.	.
uniq_238	Pb03 (PS2)	PABG_06539	hypothetical protein		.	.	.	.	.
uniq_239	Pb03 (PS2)	PABG_12372	hypothetical protein		.	GO:0005524;GO:0004672;GO:0006468	.	.	.
uniq_240	Pb03 (PS2)	PABG_12378	hypothetical protein		.	.	.	.	.
uniq_241	Pb03 (PS2)	PABG_12061	hypothetical protein		.	.	.	.	.
uniq_242	Pb03 (PS2)	PABG_12065	hypothetical protein		.	.	.	.	.
uniq_243	Pb03 (PS2)	PABG_12071	hypothetical protein		.	.	.	.	.
uniq_244	Pb03 (PS2)	PABG_12073	hypothetical protein		.	.	.	.	.
uniq_248	Pb03 (PS2)	PABG_12098	hypothetical protein		.	.	.	.	.
uniq_249	Pb03 (PS2)	PABG_12101	hypothetical protein		.	.	.	.	.
uniq_250	Pb03 (PS2)	PABG_12113	hypothetical protein		.	GO:0016740	SigP4[DScore:0.684]	.	.
uniq_251	Pb03 (PS2)	PABG_05214	hypothetical protein		.	GO:0005634;GO:0003677	.	.	.
uniq_253	Pb03 (PS2)	PABG_12120	hypothetical protein		.	.	.	.	.
uniq_256	Pb03 (PS2)	PABG_05343	hypothetical protein		.	.	.	.	.
uniq_257	Pb03 (PS2)	PABG_05350	hypothetical protein		.	.	.	.	.
uniq_258	Pb03 (PS2)	PABG_12147	hypothetical protein		.	.	.	.	.
uniq_259	Pb03 (PS2)	PABG_12148	hypothetical protein		.	.	.	.	.
uniq_261	Pb03 (PS2)	PABG_12153	hypothetical protein		.	.	.	.	.
uniq_262	Pb03 (PS2)	PABG_05385	hypothetical protein		.	.	.	.	.
uniq_264	Pb03 (PS2)	PABG_12676	hypothetical protein		.	.	.	.	.
uniq_265	Pb03 (PS2)	PABG_07849	hypothetical protein		.	.	.	.	.
uniq_267	Pb03 (PS2)	PABG_12240	hypothetical protein		.	.	.	.	.
uniq_268	Pb03 (PS2)	PABG_12245	hypothetical protein		.	.	.	.	.
uniq_269	Pb03 (PS2)	PABG_12246	hypothetical protein		.	.	.	.	.
uniq_271	Pb03 (PS2)	PABG_12256	hypothetical protein		.	.	.	.	.
uniq_273	Pb03 (PS2)	PABG_12263	hypothetical protein		.	.	.	.	.
uniq_274	Pb03 (PS2)	PABG_12270	hypothetical protein		.	.	.	.	.
uniq_275	Pb03 (PS2)	PABG_12274	hypothetical protein		.	GO:0005840	.	.	.
uniq_276	Pb03 (PS2)	PABG_06124	hypothetical protein		.	.	.	.	.
uniq_277	Pb03 (PS2)	PABG_04638	hypothetical protein		.	.	.	.	.
uniq_278	Pb03 (PS2)	PABG_11987	hypothetical protein		.	.	.	.	.
uniq_279	Pb03 (PS2)	PABG_11989	hypothetical protein		.	.	.	.	.
uniq_280	Pb03 (PS2)	PABG_11994	hypothetical protein		.	.	.	.	.
uniq_281	Pb03 (PS2)	PABG_11999	hypothetical protein		.	GO:0005524;GO:0005506;GO:0008026;GO:0003676	.	.	ddi:DDB_G0285937 dhx16; DEAD/DEAH box helicase; K12813 pre-mRNA-splicing factor ATP-dependent RNA helicase DHX16 [EC:3.6.4.13]
uniq_282	Pb03 (PS2)	PABG_12003	hypothetical protein		.	.	.	.	.
uniq_283	Pb03 (PS2)	PABG_12014	hypothetical protein		.	.	.	.	.
uniq_284	Pb03 (PS2)	PABG_04804	hypothetical protein		.	.	.	.	.
uniq_285	Pb03 (PS2)	PABG_04806	hypothetical protein		.	GO:0005634;GO:0006355;GO:0008270;GO:0003700	.	.	.
uniq_287	Pb03 (PS2)	PABG_04833	hypothetical protein		.	GO:0055085	.	TMH:3	lbc:LACBIDRAFT_236212 msf1; member of the major facilitator superfamily
uniq_288	Pb03 (PS2)	PABG_12033	hypothetical protein		.	.	.	.	.
uniq_290	Pb03 (PS2)	PABG_12045	hypothetical protein		.	.	.	.	.
uniq_291	Pb03 (PS2)	PABG_04962	hypothetical protein		.	.	.	.	.
uniq_292	Pb03 (PS2)	PABG_12056	hypothetical protein		.	.	.	.	.
uniq_293	Pb03 (PS2)	PABG_12623	hypothetical protein		.	.	.	.	.
uniq_295	Pb03 (PS2)	PABG_07623	hypothetical protein		.	.	.	.	.
uniq_297	Pb03 (PS2)	PABG_07710	hypothetical protein		.	.	.	.	.
uniq_298	Pb03 (PS2)	PABG_12282	hypothetical protein		.	.	.	.	.
uniq_299	Pb03 (PS2)	PABG_12285	hypothetical protein		.	.	.	TMH:1	.
uniq_300	Pb03 (PS2)	PABG_06168	hypothetical protein		.	.	.	.	.
uniq_301	Pb03 (PS2)	PABG_12287	hypothetical protein		.	.	.	.	.
uniq_302	Pb03 (PS2)	PABG_06188	hypothetical protein		.	.	.	.	.
uniq_303	Pb03 (PS2)	PABG_12295	hypothetical protein		.	.	.	.	.
uniq_305	Pb03 (PS2)	PABG_06269	hypothetical protein		.	.	.	.	.
uniq_306	Pb03 (PS2)	PABG_06298	hypothetical protein		.	.	.	.	.
uniq_308	Pb03 (PS2)	PABG_06367	hypothetical protein		.	.	.	.	.
uniq_311	Pb03 (PS2)	PABG_06379	hypothetical protein		.	.	.	.	.
uniq_312	Pb03 (PS2)	PABG_06380	hypothetical protein		.	.	.	.	.
uniq_313	Pb03 (PS2)	PABG_12330	hypothetical protein		.	.	.	.	.
uniq_314	Pb03 (PS2)	PABG_06383	hypothetical protein		.	.	.	.	.
uniq_317	Pb03 (PS2)	PABG_06384	hypothetical protein		.	GO:0005622;GO:0008270;GO:0003676	.	.	.
uniq_319	Pb03 (PS2)	PABG_11022	hypothetical protein		.	.	.	.	.
uniq_321	Pb03 (PS2)	PABG_00024	hypothetical protein		.	.	.	.	.
uniq_322	Pb03 (PS2)	PABG_00071	hypothetical protein		.	.	.	.	.
uniq_323	Pb03 (PS2)	PABG_11036	hypothetical protein		.	GO:0055085	.	.	.
uniq_324	Pb03 (PS2)	PABG_11037	hypothetical protein		.	.	.	.	.
uniq_325	Pb03 (PS2)	PABG_11042	hypothetical protein		.	.	.	.	.
uniq_326	Pb03 (PS2)	PABG_11063	hypothetical protein		.	.	.	.	.
uniq_328	Pb03 (PS2)	PABG_11080	hypothetical protein		.	.	.	.	.
uniq_329	Pb03 (PS2)	PABG_11082	hypothetical protein		.	.	.	.	.
uniq_331	Pb03 (PS2)	PABG_11107	hypothetical protein		.	.	.	.	.
uniq_332	Pb03 (PS2)	PABG_11110	hypothetical protein		.	.	.	.	.
uniq_333	Pb03 (PS2)	PABG_00414	hypothetical protein		.	.	.	.	.
uniq_334	Pb03 (PS2)	PABG_11127	hypothetical protein		.	.	.	.	.
uniq_335	Pb03 (PS2)	PABG_11134	hypothetical protein		.	.	.	.	.
uniq_336	Pb03 (PS2)	PABG_00543	hypothetical protein		.	.	.	.	.
uniq_339	Pb03 (PS2)	PABG_11158	hypothetical protein		.	.	.	.	.
uniq_340	Pb03 (PS2)	PABG_11159	hypothetical protein		.	GO:0005524;GO:0004672;GO:0006468	.	.	.
uniq_341	Pb03 (PS2)	PABG_00645	hypothetical protein		.	.	.	.	.
uniq_342	Pb03 (PS2)	PABG_11166	hypothetical protein		.	GO:0016209;GO:0016491;GO:0045454	.	.	.
uniq_344	Pb03 (PS2)	PABG_11181	hypothetical protein		.	.	.	.	.
uniq_345	Pb03 (PS2)	PABG_11182	hypothetical protein		.	.	.	.	.
uniq_346	Pb03 (PS2)	PABG_11192	hypothetical protein		.	GO:0003991;GO:0006526	.	.	.
uniq_347	Pb03 (PS2)	PABG_00777	hypothetical protein		.	.	.	.	.
uniq_348	Pb03 (PS2)	PABG_00812	hypothetical protein		.	GO:0006506;GO:0016021;GO:0005789	.	.	.
uniq_350	Pb03 (PS2)	PABG_11221	hypothetical protein		.	GO:0003824	.	.	.
uniq_351	Pb03 (PS2)	PABG_00892	hypothetical protein		.	.	.	.	.
uniq_352	Pb03 (PS2)	PABG_11223	hypothetical protein		.	.	.	.	.
uniq_354	Pb03 (PS2)	PABG_11236	hypothetical protein		.	.	.	.	.
uniq_355	Pb03 (PS2)	PABG_11241	hypothetical protein		.	GO:0004674;GO:0005524;GO:0006468;GO:0055114;GO:0016491;GO:0006629	.	.	.
uniq_357	Pb03 (PS2)	PABG_11246	hypothetical protein		.	.	.	.	.
uniq_360	Pb03 (PS2)	PABG_01026	hypothetical protein		.	.	.	.	.

## Sheet: Tab4_Structural_variants
Tab 4. Predicted chromosomal structural variants (> 10 kb) using BreakDancer in Paracoccidioides reference genomes
Strain/Lineage	#Supercontig1	Pos1	Orientation1	#Supercontig2	Pos2	Orientation2	Type	Size	Score	num_Reads
Pb03 (PS2)	1	2386910	147+80-	1	2708703	148+81-	INV	321619	99	228
Pb03 (PS2)	2	3678978	123+1-	2	3684763	0+124-	DEL	20651	99	124
Pb03 (PS2)	2	1202	91+0-	2	15411	0+91-	DEL	14429	99	91
Pb03 (PS2)	3	1831952	4+46-	3	3308641	45+4-	ITX	1239864	99	50
Pb03 (PS2)	4	271423	0+20-	4	937000	0+20-	INV	665353	99	20
Pb03 (PS2)	5	1794019	140+107-	5	2035513	142+109-	INV	241683	99	249
Pb03 (PS2)	5	1983326	92+0-	5	1999333	9+103-	DEL	14538	99	104
Pb03 (PS2)	5	69230	86+0-	5	81418	0+88-	DEL	12218	99	86
Pb03 (PS2)	8	106296	110+0-	8	117600	0+110-	DEL	11323	99	110
Pb03 (PS2)	9	984031	175+1-	9	1009366	0+177-	DEL	25450	99	178
Pb03 (PS2)	10	21111	28+0-	10	33121	0+30-	DEL	12011	99	28
Pb03 (PS2)	12	854576	3+61-	12	907439	80+22-	ITX	36533	96	83
Pb03 (PS2)	14	243509	45+0-	14	258535	0+45-	DEL	15124	99	45
Pb03 (PS2)	15	105416	116+0-	15	116417	2+119-	DEL	10914	99	119
Pb03 (PS2)	16	68533	0+40-	16	136034	0+40-	INV	67532	99	40
Pb01 (Pl)	1	2386789	72+0-	1	2708565	72+0-	INV	321597	99	72
Pb01 (Pl)	1	1264787	21+0-	1	1459406	21+0-	INV	194432	99	21
Pb01 (Pl)	2	741793	0+33-	2	818222	0+33-	INV	76240	99	33
Pb01 (Pl)	3	222945	1+51-	3	1704832	53+3-	ITX	1371713	99	54
Pb01 (Pl)	3	2225979	97+0-	3	2245258	0+96-	DEL	19357	99	96
Pb01 (Pl)	4	456559	80+0-	4	2218319	80+0-	INV	1761638	99	80
Pb01 (Pl)	4	1979827	0+44-	4	3015980	0+44-	INV	1035745	99	44
Pb01 (Pl)	4	648568	0+33-	4	1181369	0+33-	INV	532665	99	33
Pb01 (Pl)	5	1793524	89+2-	5	2035415	89+0-	INV	239031	99	90
Pb01 (Pl)	5	155079	1+49-	5	262416	32+0-	ITX	103670	99	33
Pb01 (Pl)	5	257113	0+38-	5	315980	0+38-	INV	58687	99	38
Pb01 (Pl)	6	296891	63+0-	6	1161093	63+0-	INV	864010	99	63
Pb01 (Pl)	8	657559	0+62-	8	1144802	64+2-	ITX	471668	99	64
Pb01 (Pl)	8	658017	27+0-	8	659329	29+0-	INV	34801	99	29
Pb01 (Pl)	10	972103	0+0-	28	37745	41+1-	CTX	13822	99	41
Pb01 (Pl)	12	864249	45+0-	12	883503	0+45-	DEL	19285	99	45
Pb300 (PS4)	1	87734	29+30-	1	99224	29+30-	ITX	75780	99	30
Pb300 (PS4)	2	2312580	24+25-	2	2320388	24+25-	ITX	31300	99	25
Pb300 (PS4)	3	1829333	0+71-	3	3308862	76+5-	ITX	1378268	99	76
Pb300 (PS4)	3	2732552	0+36-	3	3535056	42+6-	ITX	685749	99	42
Pb300 (PS4)	4	270831	74+0-	4	937317	74+0-	INV	665988	99	74
Pb300 (PS4)	4	272184	0+138-	4	937317	0+138-	INV	664912	99	138
Pb300 (PS4)	5	1241544	83+0-	5	1252533	0+83-	DEL	10465	99	83
Pb300 (PS4)	7	697307	0+25-	7	1340689	36+11-	ITX	446015	99	36
Pb300 (PS4)	8	106376	173+1-	8	117601	0+171-	DEL	11346	99	173
Pb300 (PS4)	11	493411	172+0-	11	504243	0+173-	DEL	11164	99	173
Pb300 (PS4)	12	877853	101+0-	12	883399	8+112-	DEL	11258	99	112
Pb300 (PS4)	14	115366	90+0-	14	135134	90+0-	INV	17778	99	90
Pb300 (PS4)	22	17743	37+1-	22	29295	0+37-	DEL	11929	99	37
PbCnh (PS3)	2	1860443	0+40-	2	1940345	40+0-	ITX	77919	99	40
PbCnh (PS3)	3	1831768	3+87-	3	3308881	84+0-	ITX	1424374	99	87
PbCnh (PS3)	3	233244	32+5-	3	1212615	27+5-	INV	891578	99	34
PbCnh (PS3)	4	2034846	2+22-	4	3038637	0+22-	INV	959222	99	23
PbCnh (PS3)	4	272858	0+103-	4	937329	0+101-	INV	658341	99	102
PbCnh (PS3)	4	270833	75+0-	4	937329	73+0-	INV	656988	99	74
PbCnh (PS3)	5	1241544	115+0-	5	1252533	0+116-	DEL	10317	99	116
PbCnh (PS3)	8	106374	124+0-	8	117600	0+124-	DEL	11400	99	124
PbCnh (PS3)	9	687518	0+23-	9	709515	0+23-	INV	22503	99	23
PbCnh (PS3)	10	960803	21+0-	10	985919	23+2-	INV	20013	99	23
PbCnh (PS3)	10	979894	2+25-	10	1002606	2+25-	INV	19594	99	27
PbCnh (PS3)	11	493253	29+0-	11	504243	0+30-	DEL	11056	99	30
PbCnh (PS3)	12	833876	37+0-	12	865205	39+0-	INV	29987	99	38
PbCnh (PS3)	12	916555	2+122-	12	935948	0+120-	INV	21016	99	122
PbCnh (PS3)	12	821452	117+0-	12	832404	4+117-	DEL	11101	99	119
PbCnh (PS3)	28	896	2+21-	28	73392	6+21-	INV	59363	99	25
PbCnh (PS3)	30	26777	82+0-	30	43087	0+82-	DEL	16777	99	82
