# Supplementary material for: Genome Diversity, Recombination, and Virulence across the Major Lineages of Paracoccidioides
Source: mSphere. 2016 Sep 28;1(5):e00213-16. doi: 10.1128/mSphere.00213-16 (PMC5040785; doi:10.1128/mSphere.00213-16)
Supplement: Table S1 [file sph005162156st9.xlsx]

## Sheet: TableS1_Sequenced_Strains
Table S1. Deteails of the sequenced and mapping reads for each Paracoccidioides spp. strain
Strain ID	BioSample**	SRA accession**	Species	Lineage	Number of pair-reads	Illumina	Read length	Coverage	SNP calling quality					Mapping quality
									DP	TD	BQ	MQ	QD	RP	ER	AQ
Pb113	SAMN05171522	SRS1612813	Pb	S1b	15515977	HiSeq2500	150	155.419	123.669	127.128	33.4492	52.9045	32.7147	29658701	0.0134668	32.3
Pb18*	SAMN05171520	SRS1530159	Pb	S1b	46805360	HiSeq2000	101	315.682	158.166	173.203	35.6742	57.7201	35.072	79469072	0.00451646	34.7
PbBlo	SAMN05171523	SRS1612826	Pb	S1b	15438687	HiSeq2500	150	154.645	98.9503	101.905	34.1395	55.2941	33.5116	25685336	0.00887576	34.2
PbCaz	SAMN05171521	SRS1612818	Pb	S1b	17681543	HiSeq2500	150	177.111	100.797	105.234	33.4262	55.2536	32.81	28703125	0.0092233	33.4
D02	SAMN05171531	SRS1612829	Pb	S1a	20835926	HiSeq2500	150	208.707	132.253	137.142	33.608	52.4629	32.8855	35030407	0.0161089	33
D03	SAMN05171525	SRS1612808	Pb	S1a	14356949	HiSeq2500	150	143.809	82.6222	85.5824	33.2746	53.7283	32.6491	22454764	0.0144425	33.5
MS1	SAMN05171524	SRS1612822	Pb	S1a	16208469	HiSeq2500	150	162.355	93.2441	97.3934	33.451	53.8073	32.8236	26855560	0.014117	33.4
MS2	SAMN05171526	SRS1612823	Pb	S1a	16484857	HiSeq2500	150	165.124	105.758	109.49	33.131	53.493	32.5008	28372160	0.014614	32.9
Pb1445	SAMN05171527	SRS1612809	Pb	S1a	16165496	HiSeq2500	150	161.925	126.182	130.301	33.4193	52.2642	32.6783	30956734	0.0144477	32.2
Pb337	SAMN05171528	SRS1612819	Pb	S1a	18837188	HiSeq2500	150	188.686	114.264	118.259	33.5029	52.3047	32.7935	30677735	0.0166445	33
Pb66	SAMN05171529	SRS1612811	Pb	S1a	15926012	HiSeq2500	150	159.526	83.7743	86.9925	33.2236	53.6877	32.5982	23921026	0.0145743	33.5
PbBer	SAMN05171530	SRS1612814	Pb	S1a	15395408	HiSeq2500	150	154.211	117.569	121.033	33.4409	52.2334	32.6804	29039856	0.015731	32.4
T15N1	SAMN05171533	SRS1612804	Pb	S1a	14941749	HiSeq2500	150	149.667	83.7557	87.3242	33.2249	53.7294	32.5961	24121436	0.0145488	33.3
T16B1	SAMN05171534	SRS1612815	Pb	S1a	16193615	HiSeq2500	150	162.206	99.879	104.07	33.4067	53.7394	32.7793	27371790	0.0141902	33.3
T1F1	SAMN05171532	SRS1612816	Pb	S1a	19378424	HiSeq2500	150	194.108	124.699	131.58	34.4952	53.9088	33.8314	35606028	0.0136375	34.3
Pb300	SAMN03787412	SRS1612825	Pb	PS4	15790507	HiSeq2500	150	158.169	133.954	138.039	33.3726	52.6757	32.6547	30837958	0.0139044	32.1
EPM83	SAMN05171535	SRS1612812	Pb	PS3	16192432	HiSeq2500	150	162.195	86.8584	90.5151	33.1848	53.5202	32.5557	25482721	0.0151093	33.3
Pb339	SAMN05171536	SRS1612834	Pb	PS3	47914754	HiSeq2000	100	319.965	226.951	231.504	36.0406	54.3047	35.3705	87770075	0.0136699	34.6
Pb60855	SAMN05171537	SRS1612831	Pb	PS3	43388073	HiSeq2000	100	289.737	206.441	210.314	36.196	54.447	35.5281	79742802	0.0133835	34.7
PbBac	SAMN05171538	SRS1612821	Pb	PS3	13868844	HiSeq2500	150	138.92	112.694	116.805	33.3251	52.1379	32.593	26490324	0.0130772	31.9
PbCab	SAMN05171539	SRS1612824	Pb	PS3	16867650	HiSeq2500	150	168.958	92.3841	97.3512	33.6966	53.0817	33.0215	27977930	0.0157302	33.8
PbCnh	SAMN03793109	SRS1612810	Pb	PS3	12877761	HiSeq2500	150	128.993	97.6696	100.257	33.1775	51.7868	32.4719	23846987	0.0161828	32.1
PbJam	SAMN05171540	SRS1612830	Pb	PS3	42792851	HiSeq2000	100	285.762	193.591	198.504	36.0049	54.203	35.3309	75335225	0.0135131	34.6
Pb02	SAMN05171541	SRS1612807	Pb	PS2	13706063	HiSeq2500	150	137.289	114.285	116.77	33.9716	53.2219	33.3516	26285511	0.0171531	33.4
Pb03*	SAMN05171542	SRS1612859	Pb	PS2	62122554	HiSeq2000	101	418.99	265.604	276.007	34.4562	53.3553	33.8252	106936809	0.0200772	32.5
Pb262	SAMN05171543	SRS1612817	Pb	PS2	16818642	HiSeq2500	150	168.467	99.1597	103.268	33.4171	52.9064	32.8071	28129297	0.0198134	33.3
T10B1	SAMN05171544	SRS1612828	Pb	PS2	15353965	HiSeq2500	150	153.796	120.657	124.051	33.0831	50.9819	32.384	28802976	0.0212323	31.9
ED01	SAMN05171547	SRS1612805	Pl	Pl	12362993	HiSeq2500	150	123.836	75.1937	77.9013	33.9508	35.7075	33.272	23146181	0.0594052	33.2
Pb01*	SAMN05171545	SRS1612858	Pl	Pl	54990094	HiSeq2000	101	370.885	158.382	169.685	34.8419	38.7421	34.2022	78505101	0.0583074	32.9
Pl1578	SAMN05171546	SRS1612827	Pl	Pl	6820384	HiSeq2500	150	68.3177	28.0774	34.6772	33.0777	34.795	32.2425	11171207	0.0588176	31.6
PlEE	SAMN05171548	SRS1612820	Pl	Pl	17544879	HiSeq2500	150	175.742	59.065	62.1065	33.3066	36.7696	32.6358	26050449	0.0644138	33.7
bold: Fully assembled and annotated genomes for the PS3 and PS4 in this study
* Updated reference genomes (Munoz et al., 2014)
** All the raw sequenced data is submitted under the BioProject SRP077566
SNP calling quality. DP: Mapping depth; TD: Total mapping depth; BQ: Mean base quality in pileup; MQ: Mean mapping quality; QD: Quality normalized to depth
Mapping quality. RP: Million reads mapped; ER: Error rate; AQ: Average quality
